# Supplementary material for: A comprehensive analysis of different types of databases reveals that CDH1 mRNA and E-cadherin protein are not downregulated in most carcinoma tissues and carcinoma cell lines
Source: BMC Cancer. 2023 May 15;23:441. doi: 10.1186/s12885-023-10916-0 (PMC10184369; doi:10.1186/s12885-023-10916-0)
Supplement: Supplementary file 2 — Additional file 2: Supplementary Table 1. List of carcinoma cell lines used for CDH1 mRNA expression analysis in Table 1. Supplementary Table 2. List of carcinoma cell lines used for E-cad expression analysis in Table 3. Supplementary Table 3. List of carcinoma cell lines used for Pearson analysis and Spearman analysis in Table 4. Supplementary Table 4. List of cancer cell lines used for CDH1 mRNA expression analysis across different types of cancers in Fig. 3A. Supplementary Table 5. List of carcinoma cell lines used for E-cad proteomics analysis comparing metastic vs primary tumor derived cells lines in Fig. 6. Supplementary Table 6. List of carcinoma cell lines used for the E-cad and CDH1 mRNA correlation analysis in Fig. 8A. [file 12885_2023_10916_MOESM2_ESM.xlsx]

## Sheet: Suppl Table 1
Supplementary Table 1. List of carcinoma cell lines used for CDH1 mRNA expression analysis in Table 1
Data was downloaded from the Expression Atlas available on EMBL-EBI (https://www.ebi.ac.uk/gxa/experiments/E-MTAB-2770/Results)
Colorectal Carcinoma	Pancreatic Carcinoma	Endometrial Carcinoma	Breast Carcinoma	Lung Carcinoma	Ovarian Carcinoma	Liver carcinoma	Kidney Carcinoma
C2BBe1	AsPC-1	AN3 CA	AU565	A427	A2780	Hep 3B2.1-7	Caki-1
CACO2	BxPC-3	COLO 684	BT-20	A549	COV644	HLF	KMRC-1
CCK-81	Capan-1	EFE-184	BT-474	ABC-1	EFO-21	HuH-1	KMRC-2
CL-11	Capan-2	EN	BT-483	Calu-3	EFO-27	HuH-7	KMRC-20
CL-14	CFPAC-1	HEC-1-A	BT-549	COR-L105	ES-2	JHH-1	KMRC-3
CL-34	DAN-G	HEC-1-B	CAL-120	DV-90	IGROV1	JHH-2	SK-RC-20
CL-40	HPAC	HEC-108	CAL-148	HCC-1171	JHOC-5	JHH-4	SLR21
COLO 201	HPAF-II	HEC-151	CAL-51	HCC-1833	JHOM-1	JHH-5	SLR23
COLO 741	Hs 766T	HEC-251	CAL-85-1	HCC-2108	JHOM-2B	JHH-6	SLR24
COLO-320	HUP-T3	HEC-265	CAMA-1	HCC-44	MCAS	JHH-7	SLR25
COLO-678	HUP-T4	HEC-50B	DU4475	HCC-78	OAW42	Li-7	SLR26
CW-2	KP-2	HEC-59	EFM-19	HCC2935	OC 314	PLC/PRF/5	SNU-1272
GP2d	KP-3	HEC-6	EFM-192A	HCC364	OV-90	SK-HEP-1	SNU-349
HCC-56	KP4	Ishikawa (Heraklio) 02 ER-	HCC1143	HCC4006	OV56	SNU-182	UOK101
HCT 116	L3.3	JHUEM-1	HCC1187	HCC461	OV7	SNU-387
HCT-15	MIA PaCa-2	JHUEM-2	HCC1395	HCC515	OVISE	SNU-398
Hs 255.T	PA-TU-8902	JHUEM-3	HCC1419	HCC827	OVK18	SNU-423
Hs 675.T	PA-TU-8988S	JHUEM-7	HCC1428	HCC827 GR5	OVMANA	SNU-449
Hs 698.T	PA-TU-8988T	KLE	HCC1500	HOP-62	OVTOKO	SNU-475
HT115	Panc 02.03	MFE-280	HCC1569	Hs 229.T	RMG-I	SNU-761
HT55	Panc 02.13	MFE-296	HCC1599	Hs 618.T	RMUG-S	SNU-878
KM12	Panc 03.27	SNG-M	HCC1937	LXF-289	SK-OV-3	SNU-886
LoVo	Panc 04.03	TEN	HCC1954	MOR/CPR	SNU-8
LS 180	Panc 05.04		HCC202	NCI-H1355	TOV-112D
LS123	Panc 08.13		HCC2157	NCI-H1373	TOV-21G
MDST8	Panc 10.05		HCC2218	NCI-H1395
NCI-H684	PANC-1		HCC38	NCI-H1437
OUMS-23	PK-1		HCC70	NCI-H1563
RKO	PK-45H		HDQ-P1	NCI-H1568
SK-CO-1	PK-59		HMC-1-8	NCI-H1573
SNU-1040	PSN1		Hs 274.T	NCI-H1623
SNU-1197	SNU-213		Hs 281.T	NCI-H1648
SNU-175	SNU-324		Hs 343.T	NCI-H1651
SNU-407	SNU-410		Hs 578T	NCI-H1693
SNU-81	SU.86.86		Hs 606.T	NCI-H1734
SNU-C1	SUIT-2		Hs 739.T	NCI-H1755
SNU-C4	SW 1990		Hs 742.T	NCI-H1792
SW1116	T3M-4		JIMT-1	NCI-H1793
SW1417	TCC-PAN2		KPL-1	NCI-H1819
SW403	YAPC		MCF7	NCI-H1838
SW48			MDA-MB-134-VI	NCI-H1944
SW480			MDA-MB-157	NCI-H1975
SW620			MDA-MB-175-VII	NCI-H2009
SW948			MDA-MB-231	NCI-H2030
T84			MDA-MB-361	NCI-H2073
			MDA-MB-415	NCI-H2077
			MDA-MB-436	NCI-H2087
			MDA-MB-453	NCI-H2122
			MDA-MB-468	NCI-H2228
			SK-BR-3	NCI-H2291
			T-47D	NCI-H23
			UACC-812	NCI-H2342
			UACC-893	NCI-H2347
			ZR-75-1	NCI-H2405
			ZR-75-30	NCI-H2887
			ZR-75-30	NCI-H3122
				NCI-H3255
				NCI-H522
				NCI-H650
				NCI-H727
				NCI-H838
				NCI-H854
				PC-14
				PC-9
				RERF-LC-Ad1
				RERF-LC-Ad2
				RERF-LC-KJ
				RERF-LC-MS
				SK-LU-1

## Sheet: Suppl Table 2
Supplementary Table 2. List of carcinoma cell lines used for E-cad expression analysis in Table 3
Data was downloaded from the DepMap portal (https://depmap.org/portal/interactive/)
Breast Carcinoma	Colorectal Carcinoma	Pancreatic Carcinoma	Endometrial Carcinoma	Head/Neck Carcinoma	Kidney Carcinoma	Liver Carcinoma	Lung Carcinoma	Ovarian Carcinoma
MCF 7	LS513	PATU8988T	MFE280	SCC25	OSRC2	JHH6	HCC827	NIHOVCAR3
KPL1	COLO320	PANC0203	HEC50B	DETROIT562	CAKI2	SKHEP1	NCIH1581	OV56
ZR751	SW1417	SU8686	MFE296	BICR6	KMRC20	HLF	NCIH1693	JHOS2
HCC1187	COLO678	HUPT3	JHUEM2	CAL33	G402	SNU449	PC14	COV362
EFM192A	SKCO1	CFPAC1	HEC265	HSC4	769P	HUH1	NCIH1650	OV90
T47D	NCIH747	SW1990	HEC1A	PECAPJ34CLONEC12	A704	JHH4	RERFLCMS	OVSAHO
CAL120	SW837	PANC1	ISHIKAWAHERAKLIO02ER	HSC3	CAKI1	HUH7	NCIH3255	TYKNU
HCC1937	HCC56	HUPT4	SNGM	BICR22	VMRCRCW	SNU423	NCIH2052	KURAMOCHI
AU565	NCIH716	ASPC1	HEC6	CAL27	TUHR4TKB	JHH1	CORL105	HEYA8
HCC38	SNU61	PANC0403	MFE319	FADU	A498	HEP3B217	CALU6	FUOV1
BT549	HT29	DANG	HEC108		786O	HUH6	SKLU1	OVCAR4
EFM19	SW620	KP4	HEC59		KMRC1	JHH5	NCIH2122	SNU119
HCC1500	SW948	KP2	HEC251			HEPG2	MSTO211H	A2780
HCC1143	SNUC1	QGP1				JHH7	NCIH522	OVCAR8
BT20	SW403	TCCPAN2					NCIH226	RMUGS
MDAMB436	SW480	BXPC3					NCIH647	CAOV3
MDAMB157	CL34	MIAPACA2					LUDLU1	IGROV1
HCC1806	HT55	SUIT2					NCIH520
HDQP1	MDST8	L33					NCIH1944
HCC70	RKO	PL45					NCIH838
HCC1395	LS180						LU65
JIMT1	SW48						RERFLCSQ1
HCC2218	CCK81						NCIH2228
MDAMB231	SNUC2A						NCIH1666
CAMA1	SNUC5						HCC95
MDAMB468	HCT116						NCIH460
CAL51	LS411N						NCIH2170
CAL851	HT115						NCIH1792
HCC1954	HCT15						NCIH146
MDAMB453	COLO205						CORL88
							NCIH1299
							CALU1
							NCIH2030
							ABC1
							DMS114
							SQ1
							EBC1
							NCIH1975
							NCIH1437
							LCLC103H
							NCIH441
							CORL23
							NCIH1355
							HCC44
							SBC5
							IALM
							SW1573
							A549
							CORL47
							HCC1833
							NCIH2291
							NCIH2066
							NCIH1703
							DMS273
							NCIH196
							LK2
							NCIH2126
							LXF289
							SHP 77.00
							NCIH446
							NCIH1435
							NCIH661
							NCIH358
							NCIH1048
							CHAGOK1
							NCIH1568
							HCC15
							NCIH2009
							NCIH1793
							SW1271
							NCIH23
							NCIH2286
							NCIH1573
							NCIH2172
							DV90
							NCIH2110
							NCIH650
							NCIH1155
							NCIH292

## Sheet: Suppl Table 3
Supplementary Table 3. List of carcinoma cell lines used for Pearson analysis and Spearman analysis in Table 4
Data was downloaded from the DepMap portal (https://depmap.org/portal/interactive/)
Pancreatic Carcinoma	Ovarian Carcinoma	Lung Carcinoma	Liver Carcinoma	Kidney Carcinoma	Head/Neck Carcinoma	Endometrial	Colorectal Carcinoma	Breast Carcinoma
CFPAC1	FUOV1	ABC1	HEP3B217	KMRC1	PECAPJ34CLONEC12	HEC6	SW837	EFM192A
L33	TYKNU	LK2	JHH7	A704	CAL27	HEC265	HT29	EFM192A
ASPC1	CAOV3	NCIH446	HUH6	CAKI2	HSC4	HEC1A	HCT116	EFM192A
HUPT4	JHOS2	NCIH1975	SKHEP1	VMRCRCW	SCC25	SNU685	HT55	EFM192A
PANC1	OVSAHO	NCIH2126	SNU449	KMRC20	BICR6	MFE319	NCIH716	EFM192A
PANC0403	NIHOVCAR3	LCLC103H	JHH4	G402	CAL33	HEC50B	RKO	EFM192A
SW1990	KURAMOCHI	NCIH1650	HLF	786O	DETROIT562	HEC108	SNUC1	EFM192A
HUPT3	COV362	NCIH441	JHH5	769P	FADU	SNGM	SW480	EFM192A
KP4	OVCAR8	NCIH2170	HUH7	CAKI1	HSC3	HEC59	HCT15	EFM192A
SUIT2	SNU119	LXF289	SNU423	OSRC2	BICR22	MFE296	SNU61	CAL851
DANG	IGROV1	DMS273	HEPG2	TUHR4TKB		MFE280	HCC56	HCC1143
BXPC3	A2780	SW1573	HUH1	A498		ISHIKAWAHERAKLIO02ER	NCIH747	HCC70
MIAPACA2	OVCAR4	IALM	JHH1			JHUEM2	SKCO1	HCC1187
PANC0203	OV56	DMS114	JHH6			HEC251	CL34	MDAMB157
PATU8988T	OV90	HCC827					SW948	HCC2218
KP2	RMUGS	NCIH650					LS513	KPL1
QGP1	HEYA8	CORL23					SW403	HCC1954
TCCPAN2		NCIH2052					LS180	MDAMB231
SU8686		A549					MDST8	HCC1500
		NCIH1048					COLO320	MDAMB436
		CALU1					CCK81	CAMA1
		NCIH3255					SW620	MDAMB453
		HCC1833					SW1417	T47D
		SW1271					SW48	HCC1806
		NCIH2172					HT115	HCC1395
		SQ1					LS411N	BT20
		SBC5					COLO678	CAL120
		NCIH661					SNUC5	MDAMB468
		NCIH146					SNUC2A	ZR751
		NCIH1944						BT549
		NCIH226
		NCIH1437
		CALU6
		NCIH2286
		CORL88
		HCC44
		NCIH2291
		NCIH1703
		LU65
		NCIH1693
		NCIH1155
		NCIH1435
		NCIH1666
		CHAGOK1
		NCIH522
		SHP77
		NCIH647
		HCC95
		CORL105
		NCIH520
		NCIH1573
		NCIH460
		EBC1
		NCIH2228
		NCIH838
		NCIH196
		RERFLCSQ1
		NCIH358
		MSTO211H
		NCIH2110
		NCIH2122
		LUDLU1
		NCIH1792
		RERFLCMS
		HCC15
		NCIH2030
		NCIH1568
		NCIH2009
		NCIH1793
		PC14
		NCIH1299
		DV90
		CORL47
		NCIH1581
		NCIH292
		NCIH23
		NCIH1355

## Sheet: Suppl Table 4
Supplementary Table 4. List of cancer cell lines used for CDH1 mRNA expression analysis across different types of cancers in Fig. 3A.
Data was downloaded from the DepMap portal (https://depmap.org/portal/gene/CDH1?tab=characterization)
Depmap ID	Expression 22Q2 Public	Cell Line Name	Primary Disease	Lineage	Lineage Subtype
ACH-001401	0.400538	SW13	Adrenal Cancer	Adrenal Cortex	Adrenal Carcinoma
ACH-000182	6.97292	SNU869	Bile Duct Cancer	Bile Duct	Cholangiocarcinoma
ACH-000209	0.687061	SNU1079	Bile Duct Cancer	Bile Duct	Cholangiocarcinoma
ACH-000268	7.16048	SNU245	Bile Duct Cancer	Bile Duct	Cholangiocarcinoma
ACH-000377	3.41278	SNU478	Bile Duct Cancer	Bile Duct	Cholangiocarcinoma
ACH-000461	6.16892	SNU1196	Bile Duct Cancer	Bile Duct	Cholangiocarcinoma
ACH-000808	1.26303	HUH28	Bile Duct Cancer	Bile Duct	Cholangiocarcinoma
ACH-000976	4.74201	HUCCT1	Bile Duct Cancer	Bile Duct	Cholangiocarcinoma
ACH-001494	7.12495	EGI1	Bile Duct Cancer	Bile Duct	Cholangiocarcinoma
ACH-001536	0.411426	KKU100	Bile Duct Cancer	Bile Duct	Cholangiocarcinoma
ACH-001538	6.62688	KKU213	Bile Duct Cancer	Bile Duct	Cholangiocarcinoma
ACH-001673	6.82693	TFK1	Bile Duct Cancer	Bile Duct	Cholangiocarcinoma
ACH-001834	6.85125	ICC10	Bile Duct Cancer	Bile Duct	Cholangiocarcinoma
ACH-001835	8.09751	ICC106	Bile Duct Cancer	Bile Duct	Cholangiocarcinoma
ACH-001836	7.66	ICC108	Bile Duct Cancer	Bile Duct	Cholangiocarcinoma
ACH-001838	7.36177	ICC12	Bile Duct Cancer	Bile Duct	Cholangiocarcinoma
ACH-001839	4.7148	ICC137	Bile Duct Cancer	Bile Duct	Cholangiocarcinoma
ACH-001841	6.52576	ICC15	Bile Duct Cancer	Bile Duct	Cholangiocarcinoma
ACH-001842	7.24517	ICC2	Bile Duct Cancer	Bile Duct	Cholangiocarcinoma
ACH-001843	0.389567	ICC3	Bile Duct Cancer	Bile Duct	Cholangiocarcinoma
ACH-001844	8.7502	ICC4	Bile Duct Cancer	Bile Duct	Cholangiocarcinoma
ACH-001845	4.57168	ICC5	Bile Duct Cancer	Bile Duct	Cholangiocarcinoma
ACH-001846	7.97825	ICC6	Bile Duct Cancer	Bile Duct	Cholangiocarcinoma
ACH-001848	7.34438	ICC8	Bile Duct Cancer	Bile Duct	Cholangiocarcinoma
ACH-001849	6.65292	ICC9	Bile Duct Cancer	Bile Duct	Cholangiocarcinoma
ACH-001852	6.61721	HKGZCC	Bile Duct Cancer	Bile Duct	Cholangiocarcinoma
ACH-001853	6.9535	KMCH1	Bile Duct Cancer	Bile Duct	Cholangiocarcinoma
ACH-001856	4.06953	RBE	Bile Duct Cancer	Bile Duct	Cholangiocarcinoma
ACH-001857	4.43896	SG231	Bile Duct Cancer	Bile Duct	Cholangiocarcinoma
ACH-001858	4.19849	SSP25	Bile Duct Cancer	Bile Duct	Cholangiocarcinoma
ACH-001862	1.81558	TGBC52TKB	Bile Duct Cancer	Bile Duct	Cholangiocarcinoma
ACH-001863	8.1578	TKKK	Bile Duct Cancer	Bile Duct	Cholangiocarcinoma
ACH-001864	8.55792	YSCCC	Bile Duct Cancer	Bile Duct	Cholangiocarcinoma
ACH-001959	0.0143553	CCLP1	Bile Duct Cancer	Bile Duct	Cholangiocarcinoma
ACH-001960	7.05039	CCSW1	Bile Duct Cancer	Bile Duct	Cholangiocarcinoma
ACH-001997	7.00518	ECC2	Bile Duct Cancer	Bile Duct	Cholangiocarcinoma
ACH-000011	4.41616	253J	Bladder Cancer	Urinary Tract	Bladder Carcinoma
ACH-000018	0.189034	T24	Bladder Cancer	Urinary Tract	Bladder Carcinoma
ACH-000026	4.83794	253JBV	Bladder Cancer	Urinary Tract	Bladder Carcinoma
ACH-000127	0.15056	SLR20	Bladder Cancer	Urinary Tract	Bladder Carcinoma
ACH-000142	8.39956	CAL29	Bladder Cancer	Urinary Tract	Bladder Carcinoma
ACH-000242	7.76015	RT4	Bladder Cancer	Urinary Tract	Bladder Carcinoma
ACH-000384	6.91636	SW780	Bladder Cancer	Urinary Tract	Bladder Carcinoma
ACH-000396	1.07039	J82	Bladder Cancer	Urinary Tract	Bladder Carcinoma
ACH-000473	7.31379	RT112	Bladder Cancer	Urinary Tract	Bladder Carcinoma
ACH-000486	7.33575	KU1919	Bladder Cancer	Urinary Tract	Bladder Carcinoma
ACH-000522	0.485427	UMUC3	Bladder Cancer	Urinary Tract	Bladder Carcinoma
ACH-000545	7.33664	VMCUB1	Bladder Cancer	Urinary Tract	Bladder Carcinoma
ACH-000547	8.70176	HT1197	Bladder Cancer	Urinary Tract	Bladder Carcinoma
ACH-000566	0.641546	SW1710	Bladder Cancer	Urinary Tract	Bladder Carcinoma
ACH-000593	2.02148	BC3C	Bladder Cancer	Urinary Tract	Bladder Carcinoma
ACH-000720	3.93357	TCCSUP	Bladder Cancer	Urinary Tract	Bladder Carcinoma
ACH-000724	7.08204	HT1376	Bladder Cancer	Urinary Tract	Bladder Carcinoma
ACH-000741	6.29609	UBLC1	Bladder Cancer	Urinary Tract	Bladder Carcinoma
ACH-000753	0.516015	JMSU1	Bladder Cancer	Urinary Tract	Bladder Carcinoma
ACH-000802	6.75729	BFTC905	Bladder Cancer	Urinary Tract	Bladder Carcinoma
ACH-000834	7.68594	UMUC1	Bladder Cancer	Urinary Tract	Bladder Carcinoma
ACH-000839	6.55873	SCABER	Bladder Cancer	Urinary Tract	Bladder Carcinoma
ACH-000862	8.54408	KMBC2	Bladder Cancer	Urinary Tract	Bladder Carcinoma
ACH-000896	7.51625	647V	Bladder Cancer	Urinary Tract	Bladder Carcinoma
ACH-000905	6.26903	5637	Bladder Cancer	Urinary Tract	Bladder Carcinoma
ACH-000973	0.250962	639V	Bladder Cancer	Urinary Tract	Bladder Carcinoma
ACH-001183	6.69139	RT11284	Bladder Cancer	Urinary Tract	Bladder Carcinoma
ACH-001407	0.0976108	UMUC13	Bladder Cancer	Urinary Tract	Bladder Carcinoma
ACH-001408	7.73566	UMUC14	Bladder Cancer	Urinary Tract	Bladder Carcinoma
ACH-001409	8.60881	UMUC16	Bladder Cancer	Urinary Tract	Bladder Carcinoma
ACH-001410	6.94205	UMUC4	Bladder Cancer	Urinary Tract	Bladder Carcinoma
ACH-001411	6.8591	UMUC5	Bladder Cancer	Urinary Tract	Bladder Carcinoma
ACH-001412	7.22882	UMUC10	Bladder Cancer	Urinary Tract	Bladder Carcinoma
ACH-001413	0.176323	UMUC11	Bladder Cancer	Urinary Tract	Bladder Carcinoma
ACH-001414	6.32499	UMUC6	Bladder Cancer	Urinary Tract	Bladder Carcinoma
ACH-001415	7.85487	UMUC7	Bladder Cancer	Urinary Tract	Bladder Carcinoma
ACH-001416	8.02447	UMUC9	Bladder Cancer	Urinary Tract	Bladder Carcinoma
ACH-000039	0.422233	SKNMC	Bone Cancer	Bone	Ewing Sarcoma
ACH-000041	0.454176	RDES	Bone Cancer	Bone	Ewing Sarcoma
ACH-000052	0.263034	A673	Bone Cancer	Bone	Ewing Sarcoma
ACH-000082	0.565597	G292CLONEA141B1	Bone Cancer	Bone	Osteosarcoma
ACH-000087	0.422233	SKES1	Bone Cancer	Bone	Ewing Sarcoma
ACH-000210	0.650765	CADOES1	Bone Cancer	Bone	Ewing Sarcoma
ACH-000279	0.275007	EWS502	Bone Cancer	Bone	Ewing Sarcoma
ACH-000359	0.238787	MG63	Bone Cancer	Bone	Osteosarcoma
ACH-000364	0.575312	U2OS	Bone Cancer	Bone	Osteosarcoma
ACH-000391	0.678072	MHHES1	Bone Cancer	Bone	Ewing Sarcoma
ACH-000410	0.250962	SAOS2	Bone Cancer	Bone	Osteosarcoma
ACH-000418	1.71809	SW1353	Bone Cancer	Bone	Chondrosarcoma
ACH-000424	0.137504	TC71	Bone Cancer	Bone	Ewing Sarcoma
ACH-000499	0.31034	EW8	Bone Cancer	Bone	Ewing Sarcoma
ACH-000516	0.970854	CAL78	Bone Cancer	Bone	Chondrosarcoma
ACH-000613	1.20163	HOS	Bone Cancer	Bone	Osteosarcoma
ACH-000748	0.757023	SJSA1	Bone Cancer	Bone	Osteosarcoma
ACH-001001	0.0840643	143B	Bone Cancer	Bone	Osteosarcoma
ACH-001022	0	CBAGPN	Bone Cancer	Bone	Ewing Sarcoma
ACH-001029	0.333424	CHLA10	Bone Cancer	Bone	Ewing Sarcoma
ACH-001030	0.124328	CHLA218	Bone Cancer	Bone	Ewing Sarcoma
ACH-001032	0.0285692	CHLA32	Bone Cancer	Bone	Ewing Sarcoma
ACH-001034	0.0143553	CHLA9	Bone Cancer	Bone	Ewing Sarcoma
ACH-001035	0.0976108	CHLA99	Bone Cancer	Bone	Ewing Sarcoma
ACH-001038	0.0703893	COGE352	Bone Cancer	Bone	Ewing Sarcoma
ACH-001192	0.0426443	SKNEP1	Bone Cancer	Bone	Ewing Sarcoma
ACH-001193	0	SKPNDW	Bone Cancer	Bone	Ewing Sarcoma
ACH-001283	0.111031	TC106	Bone Cancer	Bone	Ewing Sarcoma
ACH-001430	0.163499	TC138	Bone Cancer	Bone	Ewing Sarcoma
ACH-001431	0	TC205	Bone Cancer	Bone	Ewing Sarcoma
ACH-001519	0.111031	HEMCSS	Bone Cancer	Bone	Chondrosarcoma
ACH-001526	0.0143553	HUO9	Bone Cancer	Bone	Osteosarcoma
ACH-001712	0.0976108	HS860T	Bone Cancer	Bone	Osteosarcoma
ACH-001715	0.0426443	CAL72	Bone Cancer	Bone	Osteosarcoma
ACH-001814	0.0143553	OS252	Bone Cancer	Bone	Osteosarcoma
ACH-001818	0.263034	C396	Bone Cancer	Bone	Osteosarcoma
ACH-002067	0.286881	NOS1	Bone Cancer	Bone	Osteosarcoma
ACH-002069	0	HSOS1	Bone Cancer	Bone	Osteosarcoma
ACH-002471	0.0976108	PSS008	Bone Cancer	Bone	Osteosarcoma
ACH-002834	1.45418	PSS131R	Bone Cancer	Bone	Osteosarcoma
ACH-000025	0.0840643	CH157MN	Brain Cancer	Central Nervous System	Meningioma
ACH-000027	6.33163	GOS3	Brain Cancer	Central Nervous System	Glioma
ACH-000036	0.275007	U343	Brain Cancer	Central Nervous System	Glioma
ACH-000040	0.137504	U118MG	Brain Cancer	Central Nervous System	Glioma
ACH-000055	0.536053	D283MED	Brain Cancer	Central Nervous System	Medulloblastoma
ACH-000067	0.432959	HS683	Brain Cancer	Central Nervous System	Glioma
ACH-000075	0.238787	U87MG	Brain Cancer	Central Nervous System	Glioma
ACH-000095	0	D341	Brain Cancer	Central Nervous System	Medulloblastoma
ACH-000098	0.454176	GAMG	Brain Cancer	Central Nervous System	Glioma
ACH-000102	0.641546	GMS10	Brain Cancer	Central Nervous System	Glioma
ACH-000126	0.516015	KG1C	Brain Cancer	Central Nervous System	Glioma
ACH-000128	5.26716	LN319	Brain Cancer	Central Nervous System	Glioma
ACH-000137	0.941106	8MGBA	Brain Cancer	Central Nervous System	Glioma
ACH-000152	0.731183	M059K	Brain Cancer	Central Nervous System	Glioma
ACH-000200	0.632268	NMCG1	Brain Cancer	Central Nervous System	Glioma
ACH-000208	0.201634	U178	Brain Cancer	Central Nervous System	Glioma
ACH-000211	0.400538	DAOY	Brain Cancer	Central Nervous System	Medulloblastoma
ACH-000215	0.344828	LN382	Brain Cancer	Central Nervous System	Glioma
ACH-000231	1.58976	KALS1	Brain Cancer	Central Nervous System	Glioma
ACH-000232	0.263034	U251MG	Brain Cancer	Central Nervous System	Glioma
ACH-000244	1.07039	DKMG	Brain Cancer	Central Nervous System	Glioma
ACH-000269	0.226509	AM38	Brain Cancer	Central Nervous System	Glioma
ACH-000273	0.31034	SF539	Brain Cancer	Central Nervous System	Glioma
ACH-000283	0.163499	A1207	Brain Cancer	Central Nervous System	Glioma
ACH-000289	1.11103	SNU466	Brain Cancer	Central Nervous System	Glioma
ACH-000323	0.176323	42MGBA	Brain Cancer	Central Nervous System	Glioma
ACH-000328	0.443607	LN215	Brain Cancer	Central Nervous System	Glioma
ACH-000329	0.411426	CCFSTTG1	Brain Cancer	Central Nervous System	Glioma
ACH-000368	0.163499	SNU1105	Brain Cancer	Central Nervous System	Glioma
ACH-000370	6.16591	SNU626	Brain Cancer	Central Nervous System	Glioma
ACH-000376	0.344828	SF295	Brain Cancer	Central Nervous System	Glioma
ACH-000389	0.411426	H4	Brain Cancer	Central Nervous System	Glioma
ACH-000437	1.03562	SW1088	Brain Cancer	Central Nervous System	Glioma
ACH-000445	1.1375	KNS60	Brain Cancer	Central Nervous System	Glioma
ACH-000455	0.15056	LN428	Brain Cancer	Central Nervous System	Glioma
ACH-000464	0.286881	CAS1	Brain Cancer	Central Nervous System	Glioma
ACH-000469	1.34483	YH13	Brain Cancer	Central Nervous System	Glioma
ACH-000479	1.60881	KNS81	Brain Cancer	Central Nervous System	Glioma
ACH-000504	0.443607	SNB75	Brain Cancer	Central Nervous System	Glioma
ACH-000543	0.443607	SNU489	Brain Cancer	Central Nervous System	Glioma
ACH-000558	0.731183	A172	Brain Cancer	Central Nervous System	Glioma
ACH-000570	0.201634	YKG1	Brain Cancer	Central Nervous System	Glioma
ACH-000571	0.263034	T98G	Brain Cancer	Central Nervous System	Glioma
ACH-000591	0.226509	LN235	Brain Cancer	Central Nervous System	Glioma
ACH-000592	1.20163	TM31	Brain Cancer	Central Nervous System	Glioma
ACH-000595	0.214125	LN229	Brain Cancer	Central Nervous System	Glioma
ACH-000609	0.485427	SF126	Brain Cancer	Central Nervous System	Glioma
ACH-000622	1.14405	KNS42	Brain Cancer	Central Nervous System	Glioma
ACH-000623	0.485427	SNU201	Brain Cancer	Central Nervous System	Glioma
ACH-000629	0.137504	IOMMLEE	Brain Cancer	Central Nervous System	Meningioma
ACH-000631	0.298658	KS1	Brain Cancer	Central Nervous System	Glioma
ACH-000634	0.176323	LN340	Brain Cancer	Central Nervous System	Glioma
ACH-000655	1.18903	SF268	Brain Cancer	Central Nervous System	Glioma
ACH-000673	0.15056	LN443	Brain Cancer	Central Nervous System	Glioma
ACH-000676	0.137504	LN464	Brain Cancer	Central Nervous System	Glioma
ACH-000738	0.238787	GB1	Brain Cancer	Central Nervous System	Glioma
ACH-000756	0.536053	GI1	Brain Cancer	Central Nervous System	Glioma
ACH-000760	0.176323	LNZ308	Brain Cancer	Central Nervous System	Glioma
ACH-000776	3.60526	ONS76	Brain Cancer	Central Nervous System	Medulloblastoma
ACH-000807	0.782409	SNU738	Brain Cancer	Central Nervous System	Glioma
ACH-000819	1.12433	LN18	Brain Cancer	Central Nervous System	Glioma
ACH-000863	0.536053	DBTRG05MG	Brain Cancer	Central Nervous System	Glioma
ACH-000883	0.485427	SW1783	Brain Cancer	Central Nervous System	Glioma
ACH-000887	6.33307	SF172	Brain Cancer	Central Nervous System	Glioma
ACH-001016	0.0565835	BECKER	Brain Cancer	Central Nervous System	Glioma
ACH-001053	0.584963	D425	Brain Cancer	Central Nervous System	Medulloblastoma
ACH-001054	0	D458	Brain Cancer	Central Nervous System	Medulloblastoma
ACH-001067	0.432959	F5	Brain Cancer	Central Nervous System	Meningioma
ACH-001172	0.0285692	U251MGDM	Brain Cancer	Central Nervous System	Glioma
ACH-001201	0	SUMB002	Brain Cancer	Central Nervous System	Medulloblastoma
ACH-001232	0	UW228	Brain Cancer	Central Nervous System	Medulloblastoma
ACH-001329	0.124328	ANGMCSS	Brain Cancer	Central Nervous System	Glioma
ACH-001605	0.432959	NO10	Brain Cancer	Central Nervous System	Glioma
ACH-001608	0	NP2	Brain Cancer	Central Nervous System	Glioma
ACH-001609	0.176323	NP3	Brain Cancer	Central Nervous System	Glioma
ACH-001610	0	NP5	Brain Cancer	Central Nervous System	Glioma
ACH-001611	0.356144	NP8	Brain Cancer	Central Nervous System	Glioma
ACH-001622	0	ONDA7	Brain Cancer	Central Nervous System	Glioma
ACH-001623	0	ONDA8	Brain Cancer	Central Nervous System	Glioma
ACH-001624	0	ONDA9	Brain Cancer	Central Nervous System	Glioma
ACH-001670	0.526069	TASK1	Brain Cancer	Peripheral Nervous System	PNET
ACH-001711	0.0143553	PFSK1	Brain Cancer	Central Nervous System	PNET
ACH-002680	0.9855	170MGBA	Brain Cancer	Central Nervous System	Glioma
ACH-000017	0.275007	SKBR3	Breast Cancer	Breast	Breast Carcinoma
ACH-000019	8.24945	MCF7	Breast Cancer	Breast	Breast Carcinoma
ACH-000028	7.93192	KPL1	Breast Cancer	Breast	Breast Carcinoma
ACH-000044	4.07639	MDAMB134VI	Breast Cancer	Breast	Breast Ductal Carcinoma
ACH-000097	7.52544	ZR751	Breast Cancer	Breast	Breast Ductal Carcinoma
ACH-000111	5.55704	HCC1187	Breast Cancer	Breast	Breast Ductal Carcinoma
ACH-000117	7.58519	EFM192A	Breast Cancer	Breast	Breast Adenocarcinoma
ACH-000147	7.63728	T47D	Breast Cancer	Breast	Breast Ductal Carcinoma
ACH-000148	0.871844	HS578T	Breast Cancer	Breast	Breast Carcinoma
ACH-000196	5.74953	HCC1599	Breast Cancer	Breast	Breast Ductal Carcinoma
ACH-000212	3.73227	CAL120	Breast Cancer	Breast	Breast Carcinoma
ACH-000223	7.52591	HCC1937	Breast Cancer	Breast	Breast Ductal Carcinoma
ACH-000248	0.124328	AU565	Breast Cancer	Breast	Breast Adenocarcinoma
ACH-000258	5.24641	DU4475	Breast Cancer	Breast	Breast Carcinoma
ACH-000276	6.59619	HCC38	Breast Cancer	Breast	Breast Ductal Carcinoma
ACH-000277	6.91085	HCC1419	Breast Cancer	Breast	Breast Ductal Carcinoma
ACH-000288	1.1177	BT549	Breast Cancer	Breast	Breast Ductal Carcinoma
ACH-000330	6.98823	EFM19	Breast Cancer	Breast	Breast Ductal Carcinoma
ACH-000349	7.5738	HCC1500	Breast Cancer	Breast	Breast Ductal Carcinoma
ACH-000352	8.20653	HCC1428	Breast Cancer	Breast	Breast Carcinoma
ACH-000374	7.23084	HCC1143	Breast Cancer	Breast	Breast Ductal Carcinoma
ACH-000536	8.22786	BT20	Breast Cancer	Breast	Breast Ductal Carcinoma
ACH-000554	7.77281	UACC893	Breast Cancer	Breast	Breast Ductal Carcinoma
ACH-000568	7.02702	UACC812	Breast Cancer	Breast	Breast Ductal Carcinoma
ACH-000573	0.214125	MDAMB436	Breast Cancer	Breast	Breast Carcinoma
ACH-000621	0.871844	MDAMB157	Breast Cancer	Breast	Breast Ductal Carcinoma
ACH-000624	5.37191	HCC1806	Breast Cancer	Breast	Breast Ductal Carcinoma
ACH-000643	6.7987	HDQP1	Breast Cancer	Breast	Breast Ductal Carcinoma
ACH-000668	8.04581	HCC70	Breast Cancer	Breast	Breast Ductal Carcinoma
ACH-000691	6.11249	HCC2157	Breast Cancer	Breast	Breast Ductal Carcinoma
ACH-000699	0.632268	HCC1395	Breast Cancer	Breast	Breast Ductal Carcinoma
ACH-000711	6.23726	JIMT1	Breast Cancer	Breast	Breast Ductal Carcinoma
ACH-000721	0.275007	HMC18	Breast Cancer	Breast	Breast Carcinoma
ACH-000725	7.5562	HCC202	Breast Cancer	Breast	Breast Ductal Carcinoma
ACH-000755	3.80839	HCC2218	Breast Cancer	Breast	Breast Ductal Carcinoma
ACH-000759	8.20335	MDAMB175VII	Breast Cancer	Breast	Breast Ductal Carcinoma
ACH-000768	0.613532	MDAMB231	Breast Cancer	Breast	Breast Carcinoma
ACH-000783	5.19219	CAMA1	Breast Cancer	Breast	Breast Carcinoma
ACH-000818	8.53652	BT483	Breast Cancer	Breast	Breast Ductal Carcinoma
ACH-000828	2.81147	ZR7530	Breast Cancer	Breast	Breast Ductal Carcinoma
ACH-000849	5.61412	MDAMB468	Breast Cancer	Breast	Breast Carcinoma
ACH-000856	4.69599	CAL51	Breast Cancer	Breast	Breast Carcinoma
ACH-000857	7.21169	CAL851	Breast Cancer	Breast	Breast Carcinoma
ACH-000859	8.09112	HCC1954	Breast Cancer	Breast	Breast Ductal Carcinoma
ACH-000876	7.25937	MDAMB415	Breast Cancer	Breast	Breast Carcinoma
ACH-000902	6.39472	CAL148	Breast Cancer	Breast	Breast Ductal Carcinoma
ACH-000910	3.98732	MDAMB453	Breast Cancer	Breast	Breast Carcinoma
ACH-000927	7.7896	BT474	Breast Cancer	Breast	Breast Ductal Carcinoma
ACH-000930	5.89263	HCC1569	Breast Cancer	Breast	Breast Carcinoma
ACH-000934	8.67179	MDAMB361	Breast Cancer	Breast	Breast Carcinoma
ACH-001388	3.66676	SUM102PT	Breast Cancer	Breast	Breast Carcinoma
ACH-001389	0.464668	SUM1315MO2	Breast Cancer	Breast	Breast Ductal Carcinoma
ACH-001390	4.75969	SUM149PT	Breast Cancer	Breast	Breast Ductal Carcinoma
ACH-001391	0.0703893	SUM159PT	Breast Cancer	Breast	Breast Carcinoma
ACH-001392	6.05268	SUM185PE	Breast Cancer	Breast	Breast Carcinoma
ACH-001393	7.83099	SUM190PT	Breast Cancer	Breast	Breast Carcinoma
ACH-001394	6.25267	SUM229PE	Breast Cancer	Breast	Breast Carcinoma
ACH-001395	2.37851	SUM44PE	Breast Cancer	Breast	Breast Carcinoma
ACH-001396	6.59723	SUM52PE	Breast Cancer	Breast	Breast Carcinoma
ACH-001419	5.96093	VP229	Breast Cancer	Breast	Breast Ductal Carcinoma
ACH-001819	7.22882	MFM223	Breast Cancer	Breast	Breast Ductal Carcinoma
ACH-001820	7.23122	COLO824	Breast Cancer	Breast
ACH-000490	6.78228	SF767	Cervical Cancer	Cervix	Cervical Squamous
ACH-000556	2.65764	SIHA	Cervical Cancer	Cervix	Cervical Carcinoma
ACH-001086	0.226509	HELA	Cervical Cancer	Cervix	Cervical Carcinoma
ACH-001333	0.0976108	C33A	Cervical Cancer	Cervix	Cervical Carcinoma
ACH-001334	6.70044	C4I	Cervical Cancer	Cervix	Cervical Carcinoma
ACH-001335	7.27305	C4II	Cervical Cancer	Cervix	Cervical Carcinoma
ACH-001336	5.91433	CASKI	Cervical Cancer	Cervix	Cervical Squamous
ACH-001341	7.27417	DOTC24510	Cervical Cancer	Cervix	Cervical Adenocarcinoma
ACH-001360	5.42559	MS751	Cervical Cancer	Cervix	Cervical Squamous
ACH-001400	4.60526	SW954	Cervical Cancer	Cervix	Cervical Squamous
ACH-001402	0.389567	SW756	Cervical Cancer	Cervix	Cervical Squamous
ACH-001451	1.88753	BOKU	Cervical Cancer	Cervix	Cervical Squamous
ACH-001513	5.32625	HCA1	Cervical Cancer	Cervix	Cervical Adenocarcinoma
ACH-001515	7.52497	HCS2	Cervical Cancer	Cervix	Cervical Squamous
ACH-001516	5.63517	HCSC1	Cervical Cancer	Cervix	Cervical Carcinoma
ACH-001525	6.73173	HT3	Cervical Cancer	Cervix	Cervical Carcinoma
ACH-001650	2.86196	SISO	Cervical Cancer	Cervix	Cervical Adenocarcinoma
ACH-002019	7.49929	HOKUG	Cervical Cancer	Cervix	Glassy Cell Carcinoma
ACH-000003	8.04636	CACO2	Colon/Colorectal Cancer	Colorectal	Colorectal Adenocarcinoma
ACH-000007	7.05983	LS513	Colon/Colorectal Cancer	Colorectal	Colorectal Adenocarcinoma
ACH-000009	8.46818	C2BBE1	Colon/Colorectal Cancer	Colorectal	Colorectal Adenocarcinoma
ACH-000089	7.7911	NCIH684	Colon/Colorectal Cancer	Colorectal	Colorectal Adenocarcinoma
ACH-000202	0.400538	COLO320	Colon/Colorectal Cancer	Colorectal	Colorectal Adenocarcinoma
ACH-000236	6.2116	SW1417	Colon/Colorectal Cancer	Colorectal	Colorectal Adenocarcinoma
ACH-000249	6.26866	CL11	Colon/Colorectal Cancer	Colorectal	Colorectal Adenocarcinoma
ACH-000252	7.97126	LS1034	Colon/Colorectal Cancer	Colorectal	Colorectal Adenocarcinoma
ACH-000253	7.43921	COLO201	Colon/Colorectal Cancer	Colorectal	Colorectal Adenocarcinoma
ACH-000286	6.34305	SNU1033	Colon/Colorectal Cancer	Colorectal	Colorectal Adenocarcinoma
ACH-000296	7.92321	OUMS23	Colon/Colorectal Cancer	Colorectal	Colorectal Adenocarcinoma
ACH-000342	8.44187	CL14	Colon/Colorectal Cancer	Colorectal	Colorectal Adenocarcinoma
ACH-000350	8.37021	COLO678	Colon/Colorectal Cancer	Colorectal	Colorectal Adenocarcinoma
ACH-000360	7.2751	NCIH508	Colon/Colorectal Cancer	Colorectal	Caecum Adenocarcinoma
ACH-000381	7.62732	T84	Colon/Colorectal Cancer	Colorectal	Colorectal Adenocarcinoma
ACH-000400	6.99118	SKCO1	Colon/Colorectal Cancer	Colorectal	Colorectal Adenocarcinoma
ACH-000403	7.05398	NCIH747	Colon/Colorectal Cancer	Colorectal	Colorectal Adenocarcinoma
ACH-000412	7.00585	SNU1197	Colon/Colorectal Cancer	Colorectal	Colorectal Adenocarcinoma
ACH-000421	7.73234	SW837	Colon/Colorectal Cancer	Colorectal	Colorectal Adenocarcinoma
ACH-000467	7.57886	HCC56	Colon/Colorectal Cancer	Colorectal	Colorectal Adenocarcinoma
ACH-000470	6.8525	SW1463	Colon/Colorectal Cancer	Colorectal	Colorectal Adenocarcinoma
ACH-000489	6.45302	SW1116	Colon/Colorectal Cancer	Colorectal	Colorectal Adenocarcinoma
ACH-000491	0.613532	NCIH716	Colon/Colorectal Cancer	Colorectal	Colorectal Adenocarcinoma
ACH-000501	7.37408	LS123	Colon/Colorectal Cancer	Colorectal	Colorectal Adenocarcinoma
ACH-000532	6.94767	SNU61	Colon/Colorectal Cancer	Colorectal	Colorectal Adenocarcinoma
ACH-000552	6.77979	HT29	Colon/Colorectal Cancer	Colorectal	Colorectal Adenocarcinoma
ACH-000565	6.8835	RCM1	Colon/Colorectal Cancer	Colorectal	Colorectal Adenocarcinoma
ACH-000651	3.60051	SW620	Colon/Colorectal Cancer	Colorectal	Colorectal Adenocarcinoma
ACH-000680	6.93981	SW948	Colon/Colorectal Cancer	Colorectal	Colorectal Adenocarcinoma
ACH-000683	7.36728	SNU503	Colon/Colorectal Cancer	Colorectal	Colorectal Adenocarcinoma
ACH-000708	7.59119	SNU283	Colon/Colorectal Cancer	Colorectal	Colorectal Adenocarcinoma
ACH-000722	7.07585	SNUC1	Colon/Colorectal Cancer	Colorectal	Colorectal Adenocarcinoma
ACH-000798	7.33307	CL40	Colon/Colorectal Cancer	Colorectal	Colorectal Adenocarcinoma
ACH-000820	8.12345	SW403	Colon/Colorectal Cancer	Colorectal	Colorectal Adenocarcinoma
ACH-000842	3.79077	SW480	Colon/Colorectal Cancer	Colorectal	Colorectal Adenocarcinoma
ACH-000895	7.34705	CL34	Colon/Colorectal Cancer	Colorectal	Colorectal Adenocarcinoma
ACH-000926	7.32499	HT55	Colon/Colorectal Cancer	Colorectal	Colorectal Adenocarcinoma
ACH-000935	0.495695	MDST8	Colon/Colorectal Cancer	Colorectal	Colorectal Adenocarcinoma
ACH-000943	0.176323	RKO	Colon/Colorectal Cancer	Colorectal	Colorectal Adenocarcinoma
ACH-000950	5.89166	LOVO	Colon/Colorectal Cancer	Colorectal	Colorectal Adenocarcinoma
ACH-000955	7.05842	SNU407	Colon/Colorectal Cancer	Colorectal	Colorectal Adenocarcinoma
ACH-000957	7.01647	LS180	Colon/Colorectal Cancer	Colorectal	Colorectal Adenocarcinoma
ACH-000958	7.04494	SW48	Colon/Colorectal Cancer	Colorectal	Colorectal Adenocarcinoma
ACH-000959	6.99526	SNUC4	Colon/Colorectal Cancer	Colorectal	Colorectal Adenocarcinoma
ACH-000963	7.54921	CCK81	Colon/Colorectal Cancer	Colorectal	Colorectal Adenocarcinoma
ACH-000967	6.44278	SNUC2A	Colon/Colorectal Cancer	Colorectal	Colorectal Adenocarcinoma
ACH-000969	4.70764	KM12	Colon/Colorectal Cancer	Colorectal	Colorectal Adenocarcinoma
ACH-000970	6.7185	SNUC5	Colon/Colorectal Cancer	Colorectal	Colorectal Adenocarcinoma
ACH-000971	4.69377	HCT116	Colon/Colorectal Cancer	Colorectal	Colorectal Adenocarcinoma
ACH-000982	6.91731	GP2D	Colon/Colorectal Cancer	Colorectal	Colorectal Adenocarcinoma
ACH-000985	6.52136	LS411N	Colon/Colorectal Cancer	Colorectal	Colorectal Adenocarcinoma
ACH-000986	3.37573	HT115	Colon/Colorectal Cancer	Colorectal	Colorectal Adenocarcinoma
ACH-000989	6.79559	SNU175	Colon/Colorectal Cancer	Colorectal	Colorectal Adenocarcinoma
ACH-000991	7.80774	SNU81	Colon/Colorectal Cancer	Colorectal	Colorectal Adenocarcinoma
ACH-000997	7.64082	HCT15	Colon/Colorectal Cancer	Colorectal	Colorectal Adenocarcinoma
ACH-000998	7.60318	CW2	Colon/Colorectal Cancer	Colorectal	Colorectal Adenocarcinoma
ACH-000999	6.83264	SNU1040	Colon/Colorectal Cancer	Colorectal	Colorectal Adenocarcinoma
ACH-001061	7.58826	DLD1	Colon/Colorectal Cancer	Colorectal	Colorectal Adenocarcinoma
ACH-001345	6.21839	GP5D	Colon/Colorectal Cancer	Colorectal	Colorectal Adenocarcinoma
ACH-001399	6.28374	SW626	Colon/Colorectal Cancer	Colorectal	Colorectal Adenocarcinoma
ACH-001454	7.71149	C10	Colon/Colorectal Cancer	Colorectal	Colorectal Adenocarcinoma
ACH-001456	5.35614	C125PM	Colon/Colorectal Cancer	Colorectal	Colorectal Adenocarcinoma
ACH-001458	6.67976	C75	Colon/Colorectal Cancer	Colorectal	Colorectal Adenocarcinoma
ACH-001459	6.04832	C80	Colon/Colorectal Cancer	Colorectal	Colorectal Adenocarcinoma
ACH-001460	6.36824	C84	Colon/Colorectal Cancer	Colorectal	Colorectal Adenocarcinoma
ACH-001461	5.85848	C99	Colon/Colorectal Cancer	Colorectal	Colorectal Adenocarcinoma
ACH-001786	6.31832	SNU1544	Colon/Colorectal Cancer	Colorectal	Colorectal Adenocarcinoma
ACH-002023	6.59261	TGBC18TKB	Colon/Colorectal Cancer	Colorectal	Colorectal Adenocarcinoma
ACH-002024	6.93263	ECC4	Colon/Colorectal Cancer	Colorectal	Colorectal Adenocarcinoma
ACH-002025	6.79181	TT1TKB	Colon/Colorectal Cancer	Colorectal	Colorectal Adenocarcinoma
ACH-002659	6.59231	JVE127	Colon/Colorectal Cancer	Colorectal	Colorectal Adenocarcinoma
ACH-002664	7.29085	JVE253	Colon/Colorectal Cancer	Colorectal	Colorectal Adenocarcinoma
ACH-002669	4.37504	KP363T	Colon/Colorectal Cancer	Colorectal	Colorectal Adenocarcinoma
ACH-001578	1.81147	NCCIT	Embryonal Cancer	Embryo	Embryo Carcinoma
ACH-000173	5.31687	JHUEM3	Endometrial/Uterine Cancer	Uterus	Endometrial Adenocarcinoma
ACH-000192	6.26978	MFE280	Endometrial/Uterine Cancer	Uterus	Endometrial Adenocarcinoma
ACH-000293	6.02724	KLE	Endometrial/Uterine Cancer	Uterus	Endometrial Adenocarcinoma
ACH-000302	5.53761	SNU1077	Endometrial/Uterine Cancer	Uterus	Mullerian Carcinoma
ACH-000397	6.90304	TEN	Endometrial/Uterine Cancer	Uterus	Clear Cell Carcinoma
ACH-000407	0.411426	SNU685	Endometrial/Uterine Cancer	Uterus	MMMT
ACH-000435	4.3512	EFE184	Endometrial/Uterine Cancer	Uterus	Endometrial Adenocarcinoma
ACH-000831	0.432959	HEC50B	Endometrial/Uterine Cancer	Uterus	Endometrial Adenocarcinoma
ACH-000864	0.411426	COLO684	Endometrial/Uterine Cancer	Uterus	Endometrial Adenocarcinoma
ACH-000879	1.09085	MFE296	Endometrial/Uterine Cancer	Uterus	Endometrial Adenocarcinoma
ACH-000909	0.176323	JHUEM2	Endometrial/Uterine Cancer	Uterus	Endometrial Adenocarcinoma
ACH-000913	3.99095	ESS1	Endometrial/Uterine Cancer	Uterus	Endometrial Stromal Sarcoma
ACH-000928	7.91827	JHUEM1	Endometrial/Uterine Cancer	Uterus	Endometrial Adenocarcinoma
ACH-000940	0.356144	AN3CA	Endometrial/Uterine Cancer	Uterus	Endometrial Adenocarcinoma
ACH-000941	1.01436	HEC1B	Endometrial/Uterine Cancer	Uterus	Endometrial Adenocarcinoma
ACH-000946	7.06813	HEC265	Endometrial/Uterine Cancer	Uterus	Endometrial Adenocarcinoma
ACH-000954	6.53091	HEC1A	Endometrial/Uterine Cancer	Uterus	Endometrial Adenocarcinoma
ACH-000961	6.73498	ISHIKAWAHERAKLIO02ER	Endometrial/Uterine Cancer	Uterus	Endometrial Adenocarcinoma
ACH-000965	6.51302	RL952	Endometrial/Uterine Cancer	Uterus	Endometrial Adenosquamous
ACH-000972	5.54009	HEC151	Endometrial/Uterine Cancer	Uterus	Endometrial Adenocarcinoma
ACH-000974	5.32409	SNGM	Endometrial/Uterine Cancer	Uterus	Endometrial Adenocarcinoma
ACH-000978	0.632268	EN	Endometrial/Uterine Cancer	Uterus	Endometrial Adenocarcinoma
ACH-000984	6.43996	HEC6	Endometrial/Uterine Cancer	Uterus	Endometrial Adenocarcinoma
ACH-000988	6.5435	MFE319	Endometrial/Uterine Cancer	Uterus	Endometrial Adenocarcinoma
ACH-000990	8.49362	HEC108	Endometrial/Uterine Cancer	Uterus	Endometrial Adenocarcinoma
ACH-000993	4.1635	JHUEM7	Endometrial/Uterine Cancer	Uterus	Endometrial Adenocarcinoma
ACH-000994	6.4596	HEC59	Endometrial/Uterine Cancer	Uterus	Endometrial Adenocarcinoma
ACH-000996	6.95338	HEC251	Endometrial/Uterine Cancer	Uterus	Endometrial Adenocarcinoma
ACH-001495	1.1177	EMTOKA	Endometrial/Uterine Cancer	Uterus	Uterine Carcinosarcoma
ACH-001517	0.0703893	HEC1	Endometrial/Uterine Cancer	Uterus	Endometrial Adenocarcinoma
ACH-001518	4.2149	HEC116	Endometrial/Uterine Cancer	Uterus	Endometrial Adenocarcinoma
ACH-001529	8.48087	JAR	Endometrial/Uterine Cancer	Uterus	Choriocarcinoma
ACH-001530	8.05371	JEG3	Endometrial/Uterine Cancer	Uterus	Choriocarcinoma
ACH-001651	3.67016	SKGI	Endometrial/Uterine Cancer	Uterus	Endometrial Squamous
ACH-001652	4.7939	SKGII	Endometrial/Uterine Cancer	Uterus	Endometrial Squamous
ACH-001655	0.214125	SKN	Endometrial/Uterine Cancer	Uterus	Endometrial Squamous
ACH-002021	8.6405	T3M3	Endometrial/Uterine Cancer	Uterus	Choriocarcinoma
ACH-002026	7.64184	HHUA	Endometrial/Uterine Cancer	Uterus	Endometrial Adenocarcinoma
ACH-002027	5.85773	HOUAI	Endometrial/Uterine Cancer	Uterus	Endometrial Adenocarcinoma
ACH-002046	1.24489	HTMMT	Endometrial/Uterine Cancer	Uterus	MMMT
ACH-000216	7.02481	JHESOAD1	Esophageal Cancer	Esophagus	Esophagus Adenocarcinoma
ACH-000305	7.52552	ECGI10	Esophageal Cancer	Esophagus	Esophagus Squamous
ACH-000318	7.0278	TE10	Esophageal Cancer	Esophagus	Esophagus Squamous
ACH-000353	7.15279	TE15	Esophageal Cancer	Esophagus	Esophagus Squamous
ACH-000383	6.69363	OE33	Esophageal Cancer	Esophagus	Esophagus Adenocarcinoma
ACH-000408	7.69202	TE5	Esophageal Cancer	Esophagus	Esophagus Squamous
ACH-000452	4.54102	TE8	Esophageal Cancer	Esophagus	Esophagus Squamous
ACH-000488	6.6372	TE11	Esophageal Cancer	Esophagus	Esophagus Squamous
ACH-000544	4.98914	OE21	Esophageal Cancer	Esophagus	Esophagus Squamous
ACH-000561	7.10685	TDOTT	Esophageal Cancer	Esophagus	Esophagus Squamous
ACH-000605	5.51538	TE6	Esophageal Cancer	Esophagus	Esophagus Squamous
ACH-000637	5.22458	KYSE520	Esophageal Cancer	Esophagus	Esophagus Squamous
ACH-000647	6.83592	TE1	Esophageal Cancer	Esophagus	Esophagus Squamous
ACH-000679	6.72697	OE19	Esophageal Cancer	Esophagus	Esophagus Squamous
ACH-000693	6.49297	KYSE180	Esophageal Cancer	Esophagus	Esophagus Squamous
ACH-000694	6.97189	TE9	Esophageal Cancer	Esophagus	Esophagus Squamous
ACH-000717	7.88539	COLO680N	Esophageal Cancer	Esophagus	Esophagus Squamous
ACH-000726	4.89433	TE14	Esophageal Cancer	Esophagus	Esophagus Squamous
ACH-000777	7.79357	KYSE30	Esophageal Cancer	Esophagus	Esophagus Squamous
ACH-000784	5.56651	KYSE70	Esophageal Cancer	Esophagus	Esophagus Squamous
ACH-000809	6.8759	KYSE410	Esophageal Cancer	Esophagus	Esophagus Squamous
ACH-000823	6.31868	KYSE140	Esophageal Cancer	Esophagus	Esophagus Squamous
ACH-000824	6.62425	KYSE510	Esophageal Cancer	Esophagus	Esophagus Squamous
ACH-000855	7.32814	KYSE150	Esophageal Cancer	Esophagus	Esophagus Squamous
ACH-000865	6.93062	KYSE450	Esophageal Cancer	Esophagus	Esophagus Squamous
ACH-000873	6.11061	KYSE270	Esophageal Cancer	Esophagus	Esophagus Squamous
ACH-000917	7.36475	TE4	Esophageal Cancer	Esophagus	Esophagus Squamous
ACH-001368	0.443607	OACM51	Esophageal Cancer	Esophagus	Esophagus Adenocarcinoma
ACH-001496	7.07393	ESO26	Esophageal Cancer	Esophagus	Esophagus Adenocarcinoma
ACH-001497	2.63923	ESO51	Esophageal Cancer	Esophagus	Esophagus Adenocarcinoma
ACH-001500	5.18706	FLO1	Esophageal Cancer	Esophagus	Esophagus Adenocarcinoma
ACH-001654	5.43496	SKGT4	Esophageal Cancer	Esophagus	Esophagus Adenocarcinoma
ACH-001295	0.0703893	Y79	Eye Cancer	Eye	Retinoblastoma
ACH-001421	0.201634	WERIRB1	Eye Cancer	Eye	Retinoblastoma
ACH-001441	0.0285692	921	Eye Cancer	Eye	Uveal Melanoma
ACH-001554	0.0976108	MEL202	Eye Cancer	Eye	Uveal Melanoma
ACH-002011	4.67582	MP46	Eye Cancer	Eye	Uveal Melanoma
ACH-002014	0.0840643	MEL270	Eye Cancer	Eye	Uveal Melanoma
ACH-002015	0.0976108	MEL285	Eye Cancer	Eye	Uveal Melanoma
ACH-002016	2.66221	MEL290	Eye Cancer	Eye	Uveal Melanoma
ACH-002017	1.83188	OMM1	Eye Cancer	Eye	Uveal Melanoma
ACH-002018	0.669027	OMM25	Eye Cancer	Eye	Uveal Melanoma
ACH-002687	2.45681	WM3772F	Eye Cancer	Eye	Uveal Melanoma
ACH-000141	7.7187	SNU308	Gallbladder Cancer	Bile Duct	Gallbladder Adenocarcinoma
ACH-001607	1.97453	NOZ	Gallbladder Cancer	Bile Duct	Gallbladder Adenocarcinoma
ACH-001619	0.594549	OCUG1	Gallbladder Cancer	Bile Duct	Gallbladder Adenocarcinoma
ACH-001850	0.432959	G415	Gallbladder Cancer	Bile Duct	Gallbladder Adenocarcinoma
ACH-001861	7.25955	TGBC1TKB	Gallbladder Cancer	Bile Duct	Gallbladder Adenocarcinoma
ACH-001961	7.16521	GB2	Gallbladder Cancer	Bile Duct	Gallbladder Adenocarcinoma
ACH-000110	8.8149	NCCSTCK140	Gastric Cancer	Gastric	Gastric Adenocarcinoma
ACH-000144	7.2293	RERFGC1B	Gastric Cancer	Gastric	Gastric Adenocarcinoma
ACH-000225	1.1375	ECC12	Gastric Cancer	Gastric	Gastric Small Cell
ACH-000239	6.45401	HUG1N	Gastric Cancer	Gastric	Gastric Adenocarcinoma
ACH-000247	7.16269	OCUM1	Gastric Cancer	Gastric	Gastric Adenocarcinoma
ACH-000255	0.948601	LMSU	Gastric Cancer	Gastric	Gastric Adenocarcinoma
ACH-000303	1.28096	SNU5	Gastric Cancer	Gastric	Gastric Adenocarcinoma
ACH-000325	7.14098	SNU620	Gastric Cancer	Gastric	Gastric Adenocarcinoma
ACH-000344	1.84398	SNU668	Gastric Cancer	Gastric	Gastric Adenocarcinoma
ACH-000351	1.95233	MKN1	Gastric Cancer	Gastric	Gastric Adenocarcinoma
ACH-000356	7.74732	MKN45	Gastric Cancer	Gastric	Gastric Adenocarcinoma
ACH-000427	6.5697	NCIN87	Gastric Cancer	Gastric	Gastric Adenocarcinoma
ACH-000466	6.51096	SNU216	Gastric Cancer	Gastric	Gastric Adenocarcinoma
ACH-000485	7.39558	GSU	Gastric Cancer	Gastric	Gastric Adenocarcinoma
ACH-000507	5.34518	KE39	Gastric Cancer	Gastric	Gastric Adenocarcinoma
ACH-000538	0.226509	HUTU80	Gastric Cancer	Gastric	Duodenal Adenocarcinoma
ACH-000560	3.04963	ECC10	Gastric Cancer	Gastric	Gastric Small Cell
ACH-000581	7.38249	SNU16	Gastric Cancer	Gastric	Gastric Adenocarcinoma
ACH-000616	0.604071	HS746T	Gastric Cancer	Gastric	Gastric Adenocarcinoma
ACH-000633	4.62293	FU97	Gastric Cancer	Gastric	Gastric Adenocarcinoma
ACH-000674	6.39129	NUGC4	Gastric Cancer	Gastric	Gastric Adenocarcinoma
ACH-000678	7.70556	MKN7	Gastric Cancer	Gastric	Gastric Adenocarcinoma
ACH-000736	6.66078	SNU601	Gastric Cancer	Gastric	Gastric Adenocarcinoma
ACH-000746	3.99548	GSS	Gastric Cancer	Gastric	Gastric Adenocarcinoma
ACH-000758	7.29297	MKN74	Gastric Cancer	Gastric	Gastric Adenocarcinoma
ACH-000761	8.48349	NUGC2	Gastric Cancer	Gastric	Gastric Adenocarcinoma
ACH-000764	0.536053	SH10TC	Gastric Cancer	Gastric	Gastric Adenocarcinoma
ACH-000793	6.64285	KATOIII	Gastric Cancer	Gastric	Gastric Adenocarcinoma
ACH-000847	0.443607	HGC27	Gastric Cancer	Gastric	Gastric Adenocarcinoma
ACH-000880	3.29278	AGS	Gastric Cancer	Gastric	Gastric Adenocarcinoma
ACH-000898	7.59872	SNU719	Gastric Cancer	Gastric	Gastric Adenocarcinoma
ACH-000908	7.50914	SNU520	Gastric Cancer	Gastric	Gastric Adenocarcinoma
ACH-000911	5.54535	NUGC3	Gastric Cancer	Gastric	Gastric Adenocarcinoma
ACH-000919	5.80632	IM95	Gastric Cancer	Gastric	Gastric Adenocarcinoma
ACH-000932	0.189034	SNU1	Gastric Cancer	Gastric	Gastric Adenocarcinoma
ACH-000948	7.10926	2313287	Gastric Cancer	Gastric	Gastric Adenocarcinoma
ACH-000949	6.2937	TGBC11TKB	Gastric Cancer	Gastric	Gastric Adenocarcinoma
ACH-001653	5.98709	SKGT2	Gastric Cancer	Gastric	Gastric Adenocarcinoma
ACH-001664	2.69153	SNU638	Gastric Cancer	Gastric	Gastric Adenocarcinoma
ACH-002446	3.82782	CCLFUPGI0005T	Gastric Cancer	Gastric	Gastric Adenocarcinoma
ACH-002647	7.32319	CCC5	Gastric Cancer	Gastric
ACH-000181	7.04407	SCC9	Head and Neck Cancer	Upper Aerodigestive	Upper Aerodigestive Squamous
ACH-000188	5.83567	SCC25	Head and Neck Cancer	Upper Aerodigestive	Upper Aerodigestive Squamous
ACH-000207	5.76155	DETROIT562	Head and Neck Cancer	Upper Aerodigestive	Upper Aerodigestive Squamous
ACH-000228	7.24631	BICR31	Head and Neck Cancer	Upper Aerodigestive	Upper Aerodigestive Squamous
ACH-000238	5.94579	SCC4	Head and Neck Cancer	Upper Aerodigestive	Upper Aerodigestive Squamous
ACH-000254	6.63096	SCC15	Head and Neck Cancer	Upper Aerodigestive	Upper Aerodigestive Squamous
ACH-000415	6.33718	BICR6	Head and Neck Cancer	Upper Aerodigestive	Upper Aerodigestive Squamous
ACH-000472	5.76288	HSC2	Head and Neck Cancer	Upper Aerodigestive	Upper Aerodigestive Squamous
ACH-000500	4.36177	SNU46	Head and Neck Cancer	Upper Aerodigestive	Upper Aerodigestive Squamous
ACH-000503	6.24222	BICR16	Head and Neck Cancer	Upper Aerodigestive	Upper Aerodigestive Squamous
ACH-000518	5.60318	CAL33	Head and Neck Cancer	Upper Aerodigestive	Upper Aerodigestive Squamous
ACH-000546	7.7498	HSC4	Head and Neck Cancer	Upper Aerodigestive	Upper Aerodigestive Squamous
ACH-000548	7.60822	BHY	Head and Neck Cancer	Upper Aerodigestive	Upper Aerodigestive Squamous
ACH-000549	8.03469	SNU1076	Head and Neck Cancer	Upper Aerodigestive	Upper Aerodigestive Squamous
ACH-000606	6.08151	PECAPJ34CLONEC12	Head and Neck Cancer	Upper Aerodigestive	Upper Aerodigestive Squamous
ACH-000618	6.86307	SNU1041	Head and Neck Cancer	Upper Aerodigestive	Upper Aerodigestive Squamous
ACH-000619	7.46589	PECAPJ15	Head and Neck Cancer	Upper Aerodigestive	Upper Aerodigestive Squamous
ACH-000630	2.86987	YD8	Head and Neck Cancer	Upper Aerodigestive	Upper Aerodigestive Squamous
ACH-000682	7.43987	SNU1066	Head and Neck Cancer	Upper Aerodigestive	Upper Aerodigestive Squamous
ACH-000692	7.75769	SNU899	Head and Neck Cancer	Upper Aerodigestive	Upper Aerodigestive Squamous
ACH-000715	5.93428	SNU1214	Head and Neck Cancer	Upper Aerodigestive	Upper Aerodigestive Squamous
ACH-000723	4.82833	YD10B	Head and Neck Cancer	Upper Aerodigestive	Upper Aerodigestive Squamous
ACH-000732	5.98755	PECAPJ41CLONED2	Head and Neck Cancer	Upper Aerodigestive	Upper Aerodigestive Squamous
ACH-000735	6.61618	PECAPJ49	Head and Neck Cancer	Upper Aerodigestive	Upper Aerodigestive Squamous
ACH-000740	6.62615	A253	Head and Neck Cancer	Upper Aerodigestive	Upper Aerodigestive Squamous
ACH-000762	6.83832	YD38	Head and Neck Cancer	Upper Aerodigestive	Upper Aerodigestive Squamous
ACH-000771	6.22091	BICR56	Head and Neck Cancer	Upper Aerodigestive	Upper Aerodigestive Squamous
ACH-000778	5.61941	HSC3	Head and Neck Cancer	Upper Aerodigestive	Upper Aerodigestive Squamous
ACH-000794	6.81288	BICR22	Head and Neck Cancer	Upper Aerodigestive	Upper Aerodigestive Squamous
ACH-000832	6.91337	CAL27	Head and Neck Cancer	Upper Aerodigestive	Upper Aerodigestive Squamous
ACH-000836	4.95559	YD15	Head and Neck Cancer	Upper Aerodigestive	Upper Aerodigestive Squamous
ACH-000846	6.96428	FADU	Head and Neck Cancer	Upper Aerodigestive	Upper Aerodigestive Squamous
ACH-001228	6.84084	UPCISCC152	Head and Neck Cancer	Upper Aerodigestive	Upper Aerodigestive Squamous
ACH-001229	5.37469	UPCISCC154	Head and Neck Cancer	Upper Aerodigestive	Upper Aerodigestive Squamous
ACH-001332	5.74039	BICR78	Head and Neck Cancer	Upper Aerodigestive	Upper Aerodigestive Squamous
ACH-001346	7.21587	H103	Head and Neck Cancer	Upper Aerodigestive	Upper Aerodigestive Squamous
ACH-001347	7.19328	H157	Head and Neck Cancer	Upper Aerodigestive	Upper Aerodigestive Squamous
ACH-001385	0.83996	RPMI2650	Head and Neck Cancer	Upper Aerodigestive	Upper Aerodigestive Squamous
ACH-001509	6.27146	H357	Head and Neck Cancer	Upper Aerodigestive	Upper Aerodigestive Squamous
ACH-001510	3.43962	H376	Head and Neck Cancer	Upper Aerodigestive	Upper Aerodigestive Squamous
ACH-001511	7.69014	H413	Head and Neck Cancer	Upper Aerodigestive	Upper Aerodigestive Squamous
ACH-001542	6.23993	KON	Head and Neck Cancer	Upper Aerodigestive	Upper Aerodigestive Squamous
ACH-001543	6.48123	KOSC2	Head and Neck Cancer	Upper Aerodigestive	Upper Aerodigestive Squamous
ACH-001625	6.68972	OSC19	Head and Neck Cancer	Upper Aerodigestive	Upper Aerodigestive Squamous
ACH-001626	5.83592	OSC20	Head and Neck Cancer	Upper Aerodigestive	Upper Aerodigestive Squamous
ACH-001641	6.02436	SAT	Head and Neck Cancer	Upper Aerodigestive	Upper Aerodigestive Squamous
ACH-001690	5.72928	UPCISCC026	Head and Neck Cancer	Upper Aerodigestive	Upper Aerodigestive Squamous
ACH-001692	6.71713	UPCISCC040	Head and Neck Cancer	Upper Aerodigestive	Upper Aerodigestive Squamous
ACH-001694	7.17842	UPCISCC074	Head and Neck Cancer	Upper Aerodigestive	Upper Aerodigestive Squamous
ACH-001696	6.53559	UPCISCC111	Head and Neck Cancer	Upper Aerodigestive	Upper Aerodigestive Squamous
ACH-001698	2.74201	UPCISCC116	Head and Neck Cancer	Upper Aerodigestive	Upper Aerodigestive Squamous
ACH-001699	7.90593	UPCISCC131	Head and Neck Cancer	Upper Aerodigestive	Upper Aerodigestive Squamous
ACH-001701	7.20447	UPCISCC200	Head and Neck Cancer	Upper Aerodigestive	Upper Aerodigestive Squamous
ACH-002029	6.26885	SAS	Head and Neck Cancer	Upper Aerodigestive	Upper Aerodigestive Squamous
ACH-002044	7.07927	HSQ89	Head and Neck Cancer	Upper Aerodigestive	Upper Aerodigestive Squamous
ACH-002045	6.63938	HO1U1	Head and Neck Cancer	Upper Aerodigestive	Upper Aerodigestive Squamous
ACH-000016	3.45418	SLR21	Kidney Cancer	Kidney	Renal Cell Carcinoma
ACH-000046	4.30305	ACHN	Kidney Cancer	Kidney	Renal Cell Carcinoma
ACH-000159	2.62059	OSRC2	Kidney Cancer	Kidney	Renal Cell Carcinoma
ACH-000171	0.9855	VMRCRCZ	Kidney Cancer	Kidney	Renal Cell Carcinoma
ACH-000189	3.61706	RCC10RGB	Kidney Cancer	Kidney	Renal Cell Carcinoma
ACH-000234	1.04264	CAKI2	Kidney Cancer	Kidney	Renal Cell Carcinoma
ACH-000246	2.67582	SLR23	Kidney Cancer	Kidney	Renal Cell Carcinoma
ACH-000250	0.536053	KMRC20	Kidney Cancer	Kidney	Renal Cell Carcinoma
ACH-000262	0.15056	UOK101	Kidney Cancer	Kidney	Renal Cell Carcinoma
ACH-000272	1.87184	SLR24	Kidney Cancer	Kidney	Renal Cell Carcinoma
ACH-000300	7.42551	SLR25	Kidney Cancer	Kidney	Renal Cell Carcinoma
ACH-000313	5.41109	KMRC3	Kidney Cancer	Kidney	Renal Cell Carcinoma
ACH-000317	7.98288	TUHR14TKB	Kidney Cancer	Kidney	Renal Cell Carcinoma
ACH-000375	0.704872	G402	Kidney Cancer	Kidney
ACH-000385	3.72574	SKRC20	Kidney Cancer	Kidney	Renal Cell Carcinoma
ACH-000411	0.389567	769P	Kidney Cancer	Kidney	Renal Cell Carcinoma
ACH-000428	0.62293	UO31	Kidney Cancer	Kidney	Renal Cell Carcinoma
ACH-000429	1.54102	A704	Kidney Cancer	Kidney	Renal Cell Carcinoma
ACH-000433	0.871844	CAKI1	Kidney Cancer	Kidney	Renal Cell Carcinoma
ACH-000457	0.722466	CAL54	Kidney Cancer	Kidney	Renal Cell Carcinoma
ACH-000459	1.18903	TUHR10TKB	Kidney Cancer	Kidney	Renal Cell Carcinoma
ACH-000484	1.38405	VMRCRCW	Kidney Cancer	Kidney	Renal Cell Carcinoma
ACH-000495	0.669027	TUHR4TKB	Kidney Cancer	Kidney	Renal Cell Carcinoma
ACH-000513	0.356144	SNU1272	Kidney Cancer	Kidney	Renal Cell Carcinoma
ACH-000555	0.201634	A498	Kidney Cancer	Kidney	Renal Cell Carcinoma
ACH-000600	3.31325	SLR26	Kidney Cancer	Kidney	Renal Cell Carcinoma
ACH-000649	0.367371	786O	Kidney Cancer	Kidney	Renal Cell Carcinoma
ACH-000684	0.189034	KMRC1	Kidney Cancer	Kidney	Renal Cell Carcinoma
ACH-000709	0.176323	KMRC2	Kidney Cancer	Kidney	Renal Cell Carcinoma
ACH-000792	0.422233	BFTC909	Kidney Cancer	Kidney	Renal Cell Carcinoma
ACH-000907	2.18269	SNU349	Kidney Cancer	Kidney	Renal Cell Carcinoma
ACH-001163	0.659925	CCLFPEDS0001T	Kidney Cancer	Kidney	Renal Cell Carcinoma
ACH-001194	3.24793	SKRC31	Kidney Cancer	Kidney	Renal Cell Carcinoma
ACH-001398	0	SW156	Kidney Cancer	Kidney	Renal Cell Carcinoma
ACH-001687	0	UMRC3	Kidney Cancer	Kidney
ACH-001688	0.0565835	UMRC7	Kidney Cancer	Kidney
ACH-000002	0.176323	HL60	Leukemia	Blood	AML
ACH-000004	0.298658	HEL	Leukemia	Blood	AML
ACH-000005	0.176323	HEL9217	Leukemia	Blood	AML
ACH-000006	0.238787	MONOMAC6	Leukemia	Blood	AML
ACH-000020	0.263034	MHHCALL2	Leukemia	Blood	ALL
ACH-000032	0.432959	MHHCALL3	Leukemia	Blood	ALL
ACH-000034	0.0565835	PLB985	Leukemia	Blood	AML
ACH-000045	0.555816	MV411	Leukemia	Blood	AML
ACH-000059	0.641546	SUPB15	Leukemia	Blood	ALL
ACH-000065	0.555816	OCIAML5	Leukemia	Blood	AML
ACH-000070	0.201634	697	Leukemia	Blood	ALL
ACH-000072	1.94111	MEG01	Leukemia	Blood	CML
ACH-000074	7.76527	KU812	Leukemia	Blood	CML
ACH-000076	5.54628	NCO2	Leukemia	Blood	CML
ACH-000080	3.68818	BDCM	Leukemia	Blood	AML
ACH-000081	0.321928	GDM1	Leukemia	Blood	AML
ACH-000084	0.422233	MUTZ3	Leukemia	Blood	AML
ACH-000101	0.214125	KE37	Leukemia	Blood	ALL
ACH-000104	0.263034	LOUCY	Leukemia	Blood	ALL
ACH-000105	0.298658	ALLSIL	Leukemia	Blood	ALL
ACH-000112	0.201634	SIGM5	Leukemia	Blood	AML
ACH-000113	0.201634	OCIAML2	Leukemia	Blood	AML
ACH-000122	0.321928	SUPT11	Leukemia	Blood	ALL
ACH-000130	0.367371	NALM19	Leukemia	Blood	ALL
ACH-000146	0.925999	THP1	Leukemia	Blood	AML
ACH-000151	0.250962	JM1	Leukemia	Blood	ALL
ACH-000156	1.04264	MHHCALL4	Leukemia	Blood	ALL
ACH-000166	0.286881	KASUMI6	Leukemia	Blood	AML
ACH-000168	0.15056	NOMO1	Leukemia	Blood	AML
ACH-000195	4.63923	SET2	Leukemia	Blood	AML
ACH-000197	0.948601	TALL1	Leukemia	Blood	ALL
ACH-000198	0.632268	EOL1	Leukemia	Blood	AML
ACH-000218	0.226509	PL21	Leukemia	Blood	AML
ACH-000241	3.35896	JK1	Leukemia	Blood	CML
ACH-000263	0.378512	KASUMI1	Leukemia	Blood	AML
ACH-000294	0.226509	NB4	Leukemia	Blood	AML
ACH-000295	0.333424	EM2	Leukemia	Blood	CML
ACH-000299	0.226509	HNT34	Leukemia	Blood	AML
ACH-000301	0.454176	LAMA84	Leukemia	Blood	CML
ACH-000321	0.226509	MOLM6	Leukemia	Blood	CML
ACH-000326	2.73985	JURLMK1	Leukemia	Blood	CML
ACH-000336	0.189034	OCIAML3	Leukemia	Blood	AML
ACH-000346	2.25096	JVM3	Leukemia	Blood	CLL
ACH-000362	0.15056	MOLM13	Leukemia	Blood	AML
ACH-000369	0.815575	MOLM16	Leukemia	Blood	AML
ACH-000372	0.344828	P12ICHIKAWA	Leukemia	Blood	ALL
ACH-000373	0.275007	SKM1	Leukemia	Blood	AML
ACH-000386	0.298658	KG1	Leukemia	Blood	AML
ACH-000387	0.411426	TF1	Leukemia	Blood	AML
ACH-000405	2.14405	MEC1	Leukemia	Blood	CLL
ACH-000406	0.163499	U937	Leukemia	Blood	AML
ACH-000432	0.400538	BV173	Leukemia	Blood	CML
ACH-000439	0.137504	ME1	Leukemia	Blood	AML
ACH-000462	0.831877	NALM1	Leukemia	Blood	CML
ACH-000487	2.63459	F36P	Leukemia	Blood	AML
ACH-000492	0.298658	MUTZ5	Leukemia	Blood	ALL
ACH-000498	0.176323	KO52	Leukemia	Blood	AML
ACH-000519	0.226509	PEER	Leukemia	Blood	ALL
ACH-000551	0.903038	K562	Leukemia	Blood	CML
ACH-000557	0.722466	AML193	Leukemia	Blood	AML
ACH-000602	0.632268	M07E	Leukemia	Blood	AML
ACH-000604	0.85599	KYO1	Leukemia	Blood	CML
ACH-000636	0.367371	RPMI8402	Leukemia	Blood	ALL
ACH-000641	0.378512	CMK	Leukemia	Blood	AML
ACH-000728	0.189034	KASUMI2	Leukemia	Blood	ALL
ACH-000751	0.201634	OCIM1	Leukemia	Blood	AML
ACH-000770	0.275007	P31FUJ	Leukemia	Blood	AML
ACH-000782	0.189034	SEM	Leukemia	Blood	ALL
ACH-000874	0.214125	RS411	Leukemia	Blood	ALL
ACH-000918	0.31034	MOLT16	Leukemia	Blood	ALL
ACH-000920	0.782409	CMLT1	Leukemia	Blood	CML
ACH-000922	0.201634	RCHACV	Leukemia	Blood	ALL
ACH-000937	0.389567	PF382	Leukemia	Blood	ALL
ACH-000938	0.189034	NALM6	Leukemia	Blood	ALL
ACH-000942	3.19849	HPBALL	Leukemia	Blood	ALL
ACH-000953	0.505891	SUPT1	Leukemia	Blood	ALL
ACH-000960	0.124328	REH	Leukemia	Blood	ALL
ACH-000964	0.659925	MOLT3	Leukemia	Blood	ALL
ACH-000981	1.61353	DND41	Leukemia	Blood	ALL
ACH-000983	0.124328	KCL22	Leukemia	Blood	CML
ACH-000995	0.275007	JURKAT	Leukemia	Blood	ALL
ACH-001036	0	CMK115	Leukemia	Blood	AML
ACH-001106	0.189034	KOPN8	Leukemia	Blood	ALL
ACH-001129	0.298658	MONOMAC1	Leukemia	Blood	AML
ACH-001484	0.226509	CI	Leukemia	Blood	Unspecified Leukemia
ACH-001485	0.432959	CII	Leukemia	Blood	Unspecified Leukemia
ACH-001520	0.555816	HG3	Leukemia	Blood	Unspecified Leukemia
ACH-001573	0	MOLM1	Leukemia	Blood	CML
ACH-001574	0	MOLM14	Leukemia	Blood	AML
ACH-001577	0	MUTZ8	Leukemia	Blood	AML
ACH-001613	0	OCIAML4	Leukemia	Blood	AML
ACH-001618	1.33342	OCIM2	Leukemia	Blood	AML
ACH-001634	1.04264	PGA1	Leukemia	Blood	CLL
ACH-001647	0.0285692	SHI1	Leukemia	Blood	AML
ACH-001656	0.275007	SKNO1	Leukemia	Blood	AML
ACH-001669	0.0143553	TANOUE	Leukemia	Blood	ALL
ACH-001707	4.02768	WAOSEL	Leukemia	Blood	CLL
ACH-001735	0	SEMK2	Leukemia	Blood	ALL
ACH-001736	0.163499	HB1119	Leukemia	Blood	ALL
ACH-001737	0	CTV1DM	Leukemia	Blood	ALL
ACH-001993	0	NALM16	Leukemia	Blood	ALL
ACH-002059	0	P30OHK	Leukemia	Blood	ALL
ACH-002061	0.176323	P2URK562	Leukemia	Blood	CML
ACH-002475	0.0426443	HAP1	Leukemia	Blood	CML
ACH-001540	0.111031	KMLS1	Liposarcoma	Soft Tissue	Liposarcoma
ACH-001791	0.0565835	LPS6	Liposarcoma	Soft Tissue	Liposarcoma
ACH-001793	0.0565835	LPS27	Liposarcoma	Soft Tissue	Liposarcoma
ACH-001794	0.0285692	93T449	Liposarcoma	Soft Tissue	Liposarcoma
ACH-001795	0.0565835	94T778	Liposarcoma	Soft Tissue	Liposarcoma
ACH-001796	0.0285692	95T1000	Liposarcoma	Soft Tissue	Liposarcoma
ACH-001799	0	LPS141	Liposarcoma	Soft Tissue	Liposarcoma
ACH-001802	0	LPS853	Liposarcoma	Soft Tissue	Liposarcoma
ACH-001804	0.0285692	LPS510	Liposarcoma	Soft Tissue	Liposarcoma
ACH-001807	0.0143553	LPS067	Liposarcoma	Soft Tissue	Liposarcoma
ACH-000217	0.485427	JHH6	Liver Cancer	Liver	Hepatocellular Carcinoma
ACH-000221	0.584963	SNU398	Liver Cancer	Liver	Hepatocellular Carcinoma
ACH-000316	2.43829	SNU886	Liver Cancer	Liver	Hepatocellular Carcinoma
ACH-000361	0.176323	SKHEP1	Liver Cancer	Liver	Hepatocellular Carcinoma
ACH-000393	0.443607	HLF	Liver Cancer	Liver	Hepatocellular Carcinoma
ACH-000420	2.51854	SNU449	Liver Cancer	Liver	Hepatocellular Carcinoma
ACH-000422	0.918386	SNU475	Liver Cancer	Liver	Hepatocellular Carcinoma
ACH-000471	2.76553	LI7	Liver Cancer	Liver
ACH-000475	3.53854	HUH1	Liver Cancer	Liver	Hepatocellular Carcinoma
ACH-000476	0.214125	JHH4	Liver Cancer	Liver	Hepatocellular Carcinoma
ACH-000478	0.137504	SNU387	Liver Cancer	Liver	Hepatocellular Carcinoma
ACH-000480	4.33771	HUH7	Liver Cancer	Liver	Hepatocellular Carcinoma
ACH-000483	2.81147	SNU182	Liver Cancer	Liver	Hepatocellular Carcinoma
ACH-000493	0.263034	SNU423	Liver Cancer	Liver	Hepatocellular Carcinoma
ACH-000537	4.90448	SNU761	Liver Cancer	Liver	Hepatocellular Carcinoma
ACH-000577	2.7137	JHH2	Liver Cancer	Liver	Hepatocellular Carcinoma
ACH-000620	7.92748	JHH1	Liver Cancer	Liver	Hepatocellular Carcinoma
ACH-000625	5.42291	HEP3B217	Liver Cancer	Liver	Hepatocellular Carcinoma
ACH-000671	6.79857	HUH6	Liver Cancer	Liver	Hepatoblastoma
ACH-000686	3.82375	SNU878	Liver Cancer	Liver	Hepatocellular Carcinoma
ACH-000734	5.34979	JHH5	Liver Cancer	Liver	Hepatocellular Carcinoma
ACH-000739	3.11603	HEPG2	Liver Cancer	Liver	Hepatocellular Carcinoma
ACH-000848	1.68706	JHH7	Liver Cancer	Liver	Hepatocellular Carcinoma
ACH-001318	4.06091	PLCPRF5	Liver Cancer	Liver	Hepatocellular Carcinoma
ACH-000012	8.15502	HCC827	Lung Cancer	Lung	NSCLC
ACH-000015	0.321928	NCIH1581	Lung Cancer	Lung	NSCLC
ACH-000021	3.95513	NCIH1693	Lung Cancer	Lung	NSCLC
ACH-000029	7.8358	HCC827GR5	Lung Cancer	Lung	NSCLC
ACH-000030	5.84649	PC14	Lung Cancer	Lung	NSCLC
ACH-000033	7.81941	NCIH1819	Lung Cancer	Lung	NSCLC
ACH-000035	8.93452	NCIH1650	Lung Cancer	Lung	NSCLC
ACH-000062	1.82782	RERFLCMS	Lung Cancer	Lung	NSCLC
ACH-000066	7.15664	HCC4006	Lung Cancer	Lung	NSCLC
ACH-000086	0.823749	ACCMESO1	Lung Cancer	Lung	Mesothelioma
ACH-000092	0.226509	NCIH2452	Lung Cancer	Lung	Mesothelioma
ACH-000109	8.92413	NCIH3255	Lung Cancer	Lung	NSCLC
ACH-000121	4.0365	NCIH2405	Lung Cancer	Lung	NSCLC
ACH-000129	0.604071	NCIH1341	Lung Cancer	Lung	SCLC
ACH-000143	5.32912	HCC2429	Lung Cancer	Lung	NSCLC
ACH-000150	8.21592	HCC2935	Lung Cancer	Lung	NSCLC
ACH-000153	0.443607	NCIH2052	Lung Cancer	Lung	Mesothelioma
ACH-000161	4.93121	CORL105	Lung Cancer	Lung	NSCLC
ACH-000176	0.443607	LOUNH91	Lung Cancer	Lung	NSCLC
ACH-000179	7.69516	NCIH1618	Lung Cancer	Lung	SCLC
ACH-000186	5.8748	NCIH2444	Lung Cancer	Lung	NSCLC
ACH-000187	5.45681	CORL311	Lung Cancer	Lung	SCLC
ACH-000251	0.887525	NCIH2887	Lung Cancer	Lung	NSCLC
ACH-000257	5.0045	CORL279	Lung Cancer	Lung	SCLC
ACH-000261	0.799087	RERFLCAI	Lung Cancer	Lung	NSCLC
ACH-000264	0.650765	CALU6	Lung Cancer	Lung	NSCLC
ACH-000282	3.88753	NCIH1755	Lung Cancer	Lung	NSCLC
ACH-000290	6.40599	NCIH209	Lung Cancer	Lung	SCLC
ACH-000292	0.201634	NCIH841	Lung Cancer	Lung	SCLC
ACH-000297	5.96347	NCIH889	Lung Cancer	Lung	SCLC
ACH-000298	6.82337	NCIH2029	Lung Cancer	Lung	SCLC
ACH-000311	4.65821	NCIH2122	Lung Cancer	Lung	NSCLC
ACH-000314	0.400538	HCC2108	Lung Cancer	Lung	NSCLC
ACH-000319	2.97453	MPP89	Lung Cancer	Lung	Mesothelioma
ACH-000327	5.69683	NCIH1395	Lung Cancer	Lung	NSCLC
ACH-000331	5.74873	ISTMES2	Lung Cancer	Lung	Mesothelioma
ACH-000335	0.201634	MSTO211H	Lung Cancer	Lung	Mesothelioma
ACH-000337	5.63575	NCIH3122	Lung Cancer	Lung	NSCLC
ACH-000339	2.22651	HCC461	Lung Cancer	Lung	NSCLC
ACH-000343	0.659925	NCIH522	Lung Cancer	Lung	NSCLC
ACH-000355	0.545968	NCIH82	Lung Cancer	Lung	SCLC
ACH-000358	3.57168	NCIH69	Lung Cancer	Lung	SCLC
ACH-000367	0.263034	NCIH226	Lung Cancer	Lung	NSCLC
ACH-000378	3.91265	NCIH647	Lung Cancer	Lung	NSCLC
ACH-000379	7.50502	NCIH1781	Lung Cancer	Lung	NSCLC
ACH-000382	4.32912	CORL24	Lung Cancer	Lung	SCLC
ACH-000390	6.633	LUDLU1	Lung Cancer	Lung	NSCLC
ACH-000392	6.62381	CALU3	Lung Cancer	Lung	NSCLC
ACH-000394	5.10936	NCIH2081	Lung Cancer	Lung	SCLC
ACH-000395	4.2502	NCIH520	Lung Cancer	Lung	NSCLC
ACH-000399	6.42694	NCIH2196	Lung Cancer	Lung	SCLC
ACH-000414	4.50016	NCIH1944	Lung Cancer	Lung	NSCLC
ACH-000416	1.65535	NCIH838	Lung Cancer	Lung	NSCLC
ACH-000431	0.344828	NCIH1694	Lung Cancer	Lung	SCLC
ACH-000434	0.321928	NCIH1915	Lung Cancer	Lung	NSCLC
ACH-000438	0.286881	LU65	Lung Cancer	Lung	NSCLC
ACH-000442	0.678072	RERFLCSQ1	Lung Cancer	Lung	NSCLC
ACH-000444	0.226509	LU99	Lung Cancer	Lung	NSCLC
ACH-000447	2.63923	NCIH2228	Lung Cancer	Lung	NSCLC
ACH-000448	5.96625	NCIH1666	Lung Cancer	Lung	NSCLC
ACH-000451	7.82356	NCIH2085	Lung Cancer	Lung	NSCLC
ACH-000454	5.99887	HCC95	Lung Cancer	Lung	NSCLC
ACH-000463	0.275007	NCIH460	Lung Cancer	Lung	NSCLC
ACH-000481	6.81673	NCIH2170	Lung Cancer	Lung	NSCLC
ACH-000482	6.57607	RERFLCKJ	Lung Cancer	Lung	NSCLC
ACH-000496	1.81967	NCIH1792	Lung Cancer	Lung	NSCLC
ACH-000506	4.93168	NCIH146	Lung Cancer	Lung	SCLC
ACH-000508	6.71328	CORL88	Lung Cancer	Lung	SCLC
ACH-000510	0.485427	NCIH1299	Lung Cancer	Lung	NSCLC
ACH-000511	1.14405	CALU1	Lung Cancer	Lung	NSCLC
ACH-000514	4.4363	NCIH1092	Lung Cancer	Lung	SCLC
ACH-000515	4.07296	HCC33	Lung Cancer	Lung	SCLC
ACH-000521	0.536053	NCIH2030	Lung Cancer	Lung	NSCLC
ACH-000523	1.70487	NCIH1184	Lung Cancer	Lung	SCLC
ACH-000525	4.95977	NCIH2171	Lung Cancer	Lung	SCLC
ACH-000528	7.01424	ABC1	Lung Cancer	Lung	NSCLC
ACH-000530	0.356144	DMS114	Lung Cancer	Lung	SCLC
ACH-000553	8.08661	SQ1	Lung Cancer	Lung	NSCLC
ACH-000559	5.89482	NCIH1836	Lung Cancer	Lung	SCLC
ACH-000562	6.79701	HCC78	Lung Cancer	Lung	NSCLC
ACH-000563	7.86134	EBC1	Lung Cancer	Lung	NSCLC
ACH-000569	2.81558	ISTMES1	Lung Cancer	Lung	Mesothelioma
ACH-000575	3.73118	HCC364	Lung Cancer	Lung	NSCLC
ACH-000578	7.81115	HCC1171	Lung Cancer	Lung	NSCLC
ACH-000585	6.28503	EPLC272H	Lung Cancer	Lung	NSCLC
ACH-000586	6.55105	NCIH1876	Lung Cancer	Lung	SCLC
ACH-000587	5.49121	NCIH1975	Lung Cancer	Lung	NSCLC
ACH-000589	5.71891	NCIH1437	Lung Cancer	Lung	NSCLC
ACH-000590	5.30889	NCIH2073	Lung Cancer	Lung	NSCLC
ACH-000594	8.06264	DMS153	Lung Cancer	Lung	SCLC
ACH-000596	7.30396	LCLC97TM1	Lung Cancer	Lung	NSCLC
ACH-000603	7.89318	BEN	Lung Cancer	Lung	NSCLC
ACH-000610	0.238787	NCIH2227	Lung Cancer	Lung	SCLC
ACH-000627	0.879706	LCLC103H	Lung Cancer	Lung	NSCLC
ACH-000628	5.0635	NCIH596	Lung Cancer	Lung	NSCLC
ACH-000638	7.85237	NCIH441	Lung Cancer	Lung	NSCLC
ACH-000639	6.52309	NCIH211	Lung Cancer	Lung	SCLC
ACH-000645	0.765535	JL1	Lung Cancer	Lung	Mesothelioma
ACH-000648	0.485427	NCIH28	Lung Cancer	Lung	Mesothelioma
ACH-000659	3.76977	SCLC21H	Lung Cancer	Lung	SCLC
ACH-000662	6.12019	CORL23	Lung Cancer	Lung	NSCLC
ACH-000665	1.20163	SKMES1	Lung Cancer	Lung	NSCLC
ACH-000666	0.831877	NCIH1355	Lung Cancer	Lung	NSCLC
ACH-000667	3.24945	HCC44	Lung Cancer	Lung	NSCLC
ACH-000669	6.11915	SW900	Lung Cancer	Lung	NSCLC
ACH-000670	0.594549	SBC5	Lung Cancer	Lung	SCLC
ACH-000672	0.555816	IALM	Lung Cancer	Lung	NSCLC
ACH-000675	6.05246	NCIH1734	Lung Cancer	Lung	NSCLC
ACH-000677	1.3505	SW1573	Lung Cancer	Lung	NSCLC
ACH-000681	2.71809	A549	Lung Cancer	Lung	NSCLC
ACH-000690	6.42526	HCC2814	Lung Cancer	Lung	NSCLC
ACH-000695	4.77663	CORL47	Lung Cancer	Lung	SCLC
ACH-000698	6.69585	DMS53	Lung Cancer	Lung	SCLC
ACH-000700	0.807355	NCIH2882	Lung Cancer	Lung	NSCLC
ACH-000703	5.69321	DMS79	Lung Cancer	Lung	SCLC
ACH-000705	5.49633	LC1F	Lung Cancer	Lung	NSCLC
ACH-000706	7.32409	EKVX	Lung Cancer	Lung	NSCLC
ACH-000710	7.55267	NCIH854	Lung Cancer	Lung	NSCLC
ACH-000712	6.22284	HCC1833	Lung Cancer	Lung	NSCLC
ACH-000718	7.31868	NCIH2291	Lung Cancer	Lung	NSCLC
ACH-000729	5.39506	NCIH1963	Lung Cancer	Lung	SCLC
ACH-000731	0.695994	HCC2279	Lung Cancer	Lung	NSCLC
ACH-000733	7.09329	NCIH1838	Lung Cancer	Lung	NSCLC
ACH-000737	5.58526	NCIH1385	Lung Cancer	Lung	NSCLC
ACH-000743	5.80503	CORL95	Lung Cancer	Lung	SCLC
ACH-000744	7.00596	NCIH1623	Lung Cancer	Lung	NSCLC
ACH-000747	0.887525	NCIH1703	Lung Cancer	Lung	NSCLC
ACH-000749	0.400538	DMS273	Lung Cancer	Lung	SCLC
ACH-000752	0.594549	NCIH196	Lung Cancer	Lung	SCLC
ACH-000757	1.13093	A427	Lung Cancer	Lung	NSCLC
ACH-000766	7.53084	NCIH1648	Lung Cancer	Lung	NSCLC
ACH-000767	7.3766	NCIH526	Lung Cancer	Lung	SCLC
ACH-000769	5.17632	LK2	Lung Cancer	Lung	NSCLC
ACH-000774	7.0607	RERFLCAD2	Lung Cancer	Lung	NSCLC
ACH-000775	7.2212	NCIH727	Lung Cancer	Lung	Lung Carcinoid
ACH-000779	6.00585	PC9	Lung Cancer	Lung	NSCLC
ACH-000780	4.1152	NCIH1105	Lung Cancer	Lung	SCLC
ACH-000781	5.55827	NCIH2023	Lung Cancer	Lung	NSCLC
ACH-000785	7.048	NCIH2126	Lung Cancer	Lung	NSCLC
ACH-000787	0.632268	LXF289	Lung Cancer	Lung	NSCLC
ACH-000789	6.16912	NCIH810	Lung Cancer	Lung	NSCLC
ACH-000790	0.111031	SHP77	Lung Cancer	Lung	SCLC
ACH-000791	7.73498	RERFLCAD1	Lung Cancer	Lung	NSCLC
ACH-000800	0.214125	NCIH446	Lung Cancer	Lung	SCLC
ACH-000803	6.37069	COLO668	Lung Cancer	Lung	SCLC
ACH-000813	4.5472	T3M10	Lung Cancer	Lung	NSCLC
ACH-000816	0.659925	NCIH524	Lung Cancer	Lung	SCLC
ACH-000825	0.250962	HOP92	Lung Cancer	Lung	NSCLC
ACH-000826	7.80986	CAL12T	Lung Cancer	Lung	NSCLC
ACH-000830	6.31397	NCIH1436	Lung Cancer	Lung	SCLC
ACH-000837	8.30752	NCIH322	Lung Cancer	Lung	NSCLC
ACH-000840	3.17153	HCC366	Lung Cancer	Lung	NSCLC
ACH-000841	6.1467	NCIH2087	Lung Cancer	Lung	NSCLC
ACH-000843	6.44758	HARA	Lung Cancer	Lung	NSCLC
ACH-000844	7.29407	DMS454	Lung Cancer	Lung	SCLC
ACH-000845	5.01436	NCIH1373	Lung Cancer	Lung	NSCLC
ACH-000851	5.59694	MORCPR	Lung Cancer	Lung	NSCLC
ACH-000852	7.12091	NCIH1435	Lung Cancer	Lung	NSCLC
ACH-000853	0.831877	NCIH661	Lung Cancer	Lung	NSCLC
ACH-000858	7.01558	KNS62	Lung Cancer	Lung	NSCLC
ACH-000860	7.23869	NCIH358	Lung Cancer	Lung	NSCLC
ACH-000861	1.81967	HOP62	Lung Cancer	Lung	NSCLC
ACH-000866	3.97636	NCIH1048	Lung Cancer	Lung	SCLC
ACH-000867	7.21461	CHAGOK1	Lung Cancer	Lung	NSCLC
ACH-000868	6.85997	HCC1195	Lung Cancer	Lung	NSCLC
ACH-000869	7.58338	NCIH1568	Lung Cancer	Lung	NSCLC
ACH-000870	2.59216	NCIH1930	Lung Cancer	Lung	SCLC
ACH-000871	7.10518	NCIH510	Lung Cancer	Lung	SCLC
ACH-000872	6.83428	HCC515	Lung Cancer	Lung	NSCLC
ACH-000875	6.75342	NCIH2347	Lung Cancer	Lung	NSCLC
ACH-000878	4.82069	HCC15	Lung Cancer	Lung	NSCLC
ACH-000886	8.17852	NCIH2009	Lung Cancer	Lung	NSCLC
ACH-000888	3.61706	NCIH1793	Lung Cancer	Lung	NSCLC
ACH-000890	0.815575	SW1271	Lung Cancer	Lung	SCLC
ACH-000891	0.443607	HCC1438	Lung Cancer	Lung	NSCLC
ACH-000892	0.565597	NCIH1563	Lung Cancer	Lung	NSCLC
ACH-000893	5.08023	NCIH1651	Lung Cancer	Lung	NSCLC
ACH-000894	6.70141	NCIH1869	Lung Cancer	Lung	NSCLC
ACH-000900	4.0917	NCIH23	Lung Cancer	Lung	NSCLC
ACH-000901	0.400538	HCC1359	Lung Cancer	Lung	NSCLC
ACH-000904	5.86888	NCIH2106	Lung Cancer	Lung	NSCLC
ACH-000912	0.378512	NCIH2286	Lung Cancer	Lung	SCLC
ACH-000916	8.08725	NCIH1573	Lung Cancer	Lung	NSCLC
ACH-000921	0.613532	NCIH157DM	Lung Cancer	Lung	NSCLC
ACH-000924	2.14405	NCIH2172	Lung Cancer	Lung	NSCLC
ACH-000925	6.34127	DV90	Lung Cancer	Lung	NSCLC
ACH-000929	6.54164	NCIH2110	Lung Cancer	Lung	NSCLC
ACH-000945	0.378512	NCIH650	Lung Cancer	Lung	NSCLC
ACH-000951	7.91689	NCIH2342	Lung Cancer	Lung	NSCLC
ACH-000975	1.48027	HCC2450	Lung Cancer	Lung	NSCLC
ACH-000980	0.422233	NCIH1155	Lung Cancer	Lung	NSCLC
ACH-001075	7.30031	NCIH292	Lung Cancer	Lung	NSCLC
ACH-001113	4.21878	LC1SQSF	Lung Cancer	Lung	NSCLC
ACH-001386	4.98459	SCLC22H	Lung Cancer	Lung	SCLC
ACH-001547	0.321928	LO68	Lung Cancer	Lung	Mesothelioma
ACH-001549	0.226509	LU135	Lung Cancer	Lung	SCLC
ACH-001555	0.111031	MERO14	Lung Cancer	Lung	Mesothelioma
ACH-001556	3.5656	MERO25	Lung Cancer	Lung	Mesothelioma
ACH-001557	4.82018	MERO41	Lung Cancer	Lung	Mesothelioma
ACH-001558	0.432959	MERO48A	Lung Cancer	Lung	Mesothelioma
ACH-001559	0.111031	MERO82	Lung Cancer	Lung	Mesothelioma
ACH-001560	0.0565835	MERO83	Lung Cancer	Lung	Mesothelioma
ACH-001561	5.47086	MERO84	Lung Cancer	Lung	Mesothelioma
ACH-001562	3.47379	MERO95	Lung Cancer	Lung	Mesothelioma
ACH-001977	1.33342	NO36	Lung Cancer	Lung	Mesothelioma
ACH-001992	0	ONE58	Lung Cancer	Lung	Mesothelioma
ACH-000038	0.275007	EHEB	Lymphoma	Lymphocyte	Lymphoma Unspecified
ACH-000053	0.250962	KARPAS299	Lymphoma	Lymphocyte	Non Hodgkin Lymphoma
ACH-000056	0.704872	DOHH2	Lymphoma	Lymphocyte	Non Hodgkin Lymphoma
ACH-000061	0.176323	HH	Lymphoma	Lymphocyte	Non Hodgkin Lymphoma
ACH-000068	2.10098	REC1	Lymphoma	Lymphocyte	Non Hodgkin Lymphoma
ACH-000069	0.632268	HS611T	Lymphoma	Lymphocyte	Hodgkin Lymphoma
ACH-000073	0.807355	GRANTA519	Lymphoma	Lymphocyte	Non Hodgkin Lymphoma
ACH-000077	1.04264	MJ	Lymphoma	Lymphocyte	Non Hodgkin Lymphoma
ACH-000106	0.641546	JVM2	Lymphoma	Lymphocyte	Non Hodgkin Lymphoma
ACH-000124	0.189034	OCILY19	Lymphoma	Lymphocyte	Non Hodgkin Lymphoma
ACH-000140	0.31034	PFEIFFER	Lymphoma	Lymphocyte	Non Hodgkin Lymphoma
ACH-000157	0.910733	A4FUK	Lymphoma	Lymphocyte	Non Hodgkin Lymphoma
ACH-000158	1.4489	OCILY3	Lymphoma	Lymphocyte	Non Hodgkin Lymphoma
ACH-000162	0.286881	GA10	Lymphoma	Lymphocyte	Non Hodgkin Lymphoma
ACH-000206	0.0840643	C8166	Lymphoma	Lymphocyte	ATL
ACH-000220	0.31034	MINO	Lymphoma	Lymphocyte	Non Hodgkin Lymphoma
ACH-000226	0.411426	SUPM2	Lymphoma	Lymphocyte	Non Hodgkin Lymphoma
ACH-000233	0.367371	DEL	Lymphoma	Lymphocyte	Non Hodgkin Lymphoma
ACH-000245	0.286881	BL41	Lymphoma	Lymphocyte	Non Hodgkin Lymphoma
ACH-000267	5.76261	HDLM2	Lymphoma	Lymphocyte	Hodgkin Lymphoma
ACH-000271	0.201634	SUDHL10	Lymphoma	Lymphocyte	Non Hodgkin Lymphoma
ACH-000285	0.286881	TOLEDO	Lymphoma	Lymphocyte	Non Hodgkin Lymphoma
ACH-000287	0.443607	NUDUL1	Lymphoma	Lymphocyte	Non Hodgkin Lymphoma
ACH-000315	0.678072	KARPAS422	Lymphoma	Lymphocyte	Non Hodgkin Lymphoma
ACH-000334	0.226509	DB	Lymphoma	Lymphocyte	Non Hodgkin Lymphoma
ACH-000338	0.575312	SR786	Lymphoma	Lymphocyte	Non Hodgkin Lymphoma
ACH-000357	0.163499	JEKO1	Lymphoma	Lymphocyte	Non Hodgkin Lymphoma
ACH-000365	0.275007	SUDHL4	Lymphoma	Lymphocyte	Non Hodgkin Lymphoma
ACH-000371	0.250962	RL	Lymphoma	Lymphocyte	Non Hodgkin Lymphoma
ACH-000388	0.400538	NUDHL1	Lymphoma	Lymphocyte	Non Hodgkin Lymphoma
ACH-000398	0.565597	RI1	Lymphoma	Lymphocyte	Non Hodgkin Lymphoma
ACH-000402	0.176323	BL70	Lymphoma	Lymphocyte	Non Hodgkin Lymphoma
ACH-000440	0.669027	CA46	Lymphoma	Lymphocyte	Non Hodgkin Lymphoma
ACH-000509	3.12433	HUT78	Lymphoma	Lymphocyte	Non Hodgkin Lymphoma
ACH-000534	0.970854	WSUDLCL2	Lymphoma	Lymphocyte	Non Hodgkin Lymphoma
ACH-000567	1.04264	ST486	Lymphoma	Lymphocyte	Non Hodgkin Lymphoma
ACH-000583	0.214125	MC116	Lymphoma	Lymphocyte	Non Hodgkin Lymphoma
ACH-000611	0.731183	SUDHL6	Lymphoma	Lymphocyte	Non Hodgkin Lymphoma
ACH-000612	0.333424	HUT102	Lymphoma	Lymphocyte	Lymphoma Unspecified
ACH-000654	0.367371	RAJI	Lymphoma	Lymphocyte	Non Hodgkin Lymphoma
ACH-000656	0.176323	SUDHL8	Lymphoma	Lymphocyte	Non Hodgkin Lymphoma
ACH-000660	1.11103	SUDHL5	Lymphoma	Lymphocyte	Non Hodgkin Lymphoma
ACH-000664	0.356144	SUDHL1	Lymphoma	Lymphocyte	Non Hodgkin Lymphoma
ACH-000687	0.475085	CI1	Lymphoma	Lymphocyte	Non Hodgkin Lymphoma
ACH-000697	0.176323	A3KAW	Lymphoma	Lymphocyte	Non Hodgkin Lymphoma
ACH-000702	1.90304	L1236	Lymphoma	Lymphocyte	Hodgkin Lymphoma
ACH-000707	0.389567	P3HR1	Lymphoma	Lymphocyte	Non Hodgkin Lymphoma
ACH-000754	0.933573	L428	Lymphoma	Lymphocyte	Hodgkin Lymphoma
ACH-000773	0.124328	KIJK	Lymphoma	Lymphocyte	Non Hodgkin Lymphoma
ACH-000786	0.389567	DAUDI	Lymphoma	Lymphocyte	Non Hodgkin Lymphoma
ACH-000806	0.163499	L540	Lymphoma	Lymphocyte	Hodgkin Lymphoma
ACH-000815	0.378512	KMH2	Lymphoma	Lymphocyte	Hodgkin Lymphoma
ACH-000877	0.485427	EB1	Lymphoma	Lymphocyte	Non Hodgkin Lymphoma
ACH-000914	0.15056	HT	Lymphoma	Lymphocyte	Non Hodgkin Lymphoma
ACH-000923	0.613532	BCP1	Lymphoma	Lymphocyte	Non Hodgkin Lymphoma
ACH-000944	0.443607	NAMALWA	Lymphoma	Lymphocyte	Non Hodgkin Lymphoma
ACH-001057	0.0565835	DERL2	Lymphoma	Lymphocyte	Lymphoma Unspecified
ACH-001060	0.0285692	DL40	Lymphoma	Lymphocyte	Lymphoma Unspecified
ACH-001068	0	FEPD	Lymphoma	Lymphocyte	Lymphoma Unspecified
ACH-001097	0.0703893	KARPAS384	Lymphoma	Lymphocyte	Lymphoma Unspecified
ACH-001100	0.0703893	KHYG	Lymphoma	Lymphocyte	Lymphoma Unspecified
ACH-001111	0.124328	L82	Lymphoma	Lymphocyte	Lymphoma Unspecified
ACH-001119	0	MAC2A	Lymphoma	Lymphocyte	Lymphoma Unspecified
ACH-001132	0.0703893	MTA	Lymphoma	Lymphocyte	Lymphoma Unspecified
ACH-001134	0.933573	MYLA	Lymphoma	Lymphocyte	Lymphoma Unspecified
ACH-001147	0.0976108	OCILY12	Lymphoma	Lymphocyte	Lymphoma Unspecified
ACH-001148	6.8896	OCILY132	Lymphoma	Lymphocyte	Lymphoma Unspecified
ACH-001197	0.0143553	SMZ1	Lymphoma	Lymphocyte	Lymphoma Unspecified
ACH-001450	0	BLUE1	Lymphoma	Lymphocyte	Non Hodgkin Lymphoma
ACH-001498	0	FARAGE	Lymphoma	Lymphocyte	Non Hodgkin Lymphoma
ACH-001533	0	KARPAS1718	Lymphoma	Lymphocyte	Non Hodgkin Lymphoma
ACH-001539	0.0143553	KML1	Lymphoma	Lymphocyte	Non Hodgkin Lymphoma
ACH-001616	0	OCILY18	Lymphoma	Lymphocyte	Non Hodgkin Lymphoma
ACH-001617	0.0426443	OCILY7	Lymphoma	Lymphocyte	Non Hodgkin Lymphoma
ACH-001636	0	RAMOS	Lymphoma	Lymphocyte	Non Hodgkin Lymphoma
ACH-001638	0.0143553	RCK8	Lymphoma	Lymphocyte	Lymphoma Unspecified
ACH-001642	0.0703893	SCC3	Lymphoma	Lymphocyte	Non Hodgkin Lymphoma
ACH-001677	0.0285692	U2904	Lymphoma	Lymphocyte	Lymphoma Unspecified
ACH-001685	0.0285692	UHO1	Lymphoma	Lymphocyte	Hodgkin Lymphoma
ACH-001703	0	VAL	Lymphoma	Lymphocyte	Non Hodgkin Lymphoma
ACH-001709	0.0565835	WSUNHL	Lymphoma	Lymphocyte	Lymphoma Unspecified
ACH-002055	0	TL1	Lymphoma	Lymphocyte	Non Hodgkin Lymphoma
ACH-002062	3.61471	SLVL	Lymphoma	Lymphocyte	Lymphoma Unspecified
ACH-000024	0.238787	OPM2	Myeloma	Plasma Cell	Multiple Myeloma
ACH-000050	0.238787	NCIH929	Myeloma	Plasma Cell	Multiple Myeloma
ACH-000057	0.201634	OPM1	Myeloma	Plasma Cell	Multiple Myeloma
ACH-000167	1.68257	KE97	Myeloma	Plasma Cell	Multiple Myeloma
ACH-000183	2.59216	L363	Myeloma	Plasma Cell	Multiple Myeloma
ACH-000193	0.344828	KARPAS620	Myeloma	Plasma Cell	Multiple Myeloma
ACH-000204	0.15056	LP1	Myeloma	Plasma Cell	Multiple Myeloma
ACH-000363	0.214125	SKMM2	Myeloma	Plasma Cell	Multiple Myeloma
ACH-000380	0.250962	KMS12BM	Myeloma	Plasma Cell	Multiple Myeloma
ACH-000419	0.659925	KMS28BM	Myeloma	Plasma Cell	Multiple Myeloma
ACH-000436	0.286881	OCIMY7	Myeloma	Plasma Cell	Multiple Myeloma
ACH-000453	0.485427	MOLP2	Myeloma	Plasma Cell	Multiple Myeloma
ACH-000512	0.111031	INA6	Myeloma	Plasma Cell	Multiple Myeloma
ACH-000541	0.15056	KMS34	Myeloma	Plasma Cell	Multiple Myeloma
ACH-000564	0.201634	KHM1B	Myeloma	Plasma Cell	Multiple Myeloma
ACH-000576	2.28392	KMS27	Myeloma	Plasma Cell	Multiple Myeloma
ACH-000588	2.76341	KMS26	Myeloma	Plasma Cell	Multiple Myeloma
ACH-000598	0.275007	KMS21BM	Myeloma	Plasma Cell	Multiple Myeloma
ACH-000626	1.37851	U266B1	Myeloma	Plasma Cell	Multiple Myeloma
ACH-000653	0.344828	JJN3	Myeloma	Plasma Cell	Multiple Myeloma
ACH-000714	0.454176	KMS11	Myeloma	Plasma Cell	Multiple Myeloma
ACH-000745	1.44361	MOLP8	Myeloma	Plasma Cell	Multiple Myeloma
ACH-000763	0.286881	MM1S	Myeloma	Plasma Cell	Multiple Myeloma
ACH-000817	2.30743	RPMI8226	Myeloma	Plasma Cell	Multiple Myeloma
ACH-000821	0.887525	EJM	Myeloma	Plasma Cell	Multiple Myeloma
ACH-000829	0.526069	HUNS1	Myeloma	Plasma Cell	Multiple Myeloma
ACH-000838	0.992768	AMO1	Myeloma	Plasma Cell	Multiple Myeloma
ACH-000854	0.286881	OCIMY5	Myeloma	Plasma Cell	Multiple Myeloma
ACH-000889	5.16551	KMM1	Myeloma	Plasma Cell	Multiple Myeloma
ACH-001541	1.40599	KMS28PE	Myeloma	Plasma Cell	Multiple Myeloma
ACH-000078	0.367371	MHHNB11	Neuroblastoma	Peripheral Nervous System	Neuroblastoma
ACH-000099	0.604071	SIMA	Neuroblastoma	Peripheral Nervous System	Neuroblastoma
ACH-000120	0.978196	CHP212	Neuroblastoma	Peripheral Nervous System	Neuroblastoma
ACH-000136	0.454176	CHP126	Neuroblastoma	Peripheral Nervous System	Neuroblastoma
ACH-000149	0.356144	SKNSH	Neuroblastoma	Peripheral Nervous System	Neuroblastoma
ACH-000203	0.400538	NH6	Neuroblastoma	Peripheral Nervous System	Neuroblastoma
ACH-000227	0.250962	KPNYN	Neuroblastoma	Peripheral Nervous System	Neuroblastoma
ACH-000259	0.124328	KELLY	Neuroblastoma	Peripheral Nervous System	Neuroblastoma
ACH-000260	0.214125	SKNAS	Neuroblastoma	Peripheral Nervous System	Neuroblastoma
ACH-000310	0.238787	IMR32	Neuroblastoma	Peripheral Nervous System	Neuroblastoma
ACH-000312	0.495695	SKNBE2	Neuroblastoma	Peripheral Nervous System	Neuroblastoma
ACH-000341	0.604071	SKNFI	Neuroblastoma	Peripheral Nervous System	Neuroblastoma
ACH-000345	0.516015	KPNRTBM1	Neuroblastoma	Peripheral Nervous System	Neuroblastoma
ACH-000366	0.189034	SKNDZ	Neuroblastoma	Peripheral Nervous System	Neuroblastoma
ACH-000446	0.333424	KPNSI9S	Neuroblastoma	Peripheral Nervous System	Neuroblastoma
ACH-000804	0.226509	NB1	Neuroblastoma	Peripheral Nervous System	Neuroblastoma
ACH-001188	0.555816	SHSY5Y	Neuroblastoma	Peripheral Nervous System	Neuroblastoma
ACH-001300	0.0285692	CHLA15	Neuroblastoma	Peripheral Nervous System	Neuroblastoma
ACH-001301	0.0143553	COGN278	Neuroblastoma	Peripheral Nervous System	Neuroblastoma
ACH-001302	0	COGN305	Neuroblastoma	Peripheral Nervous System	Neuroblastoma
ACH-001303	0.0143553	NB1643	Neuroblastoma	Peripheral Nervous System	Neuroblastoma
ACH-001338	0	CHP134	Neuroblastoma	Peripheral Nervous System	Neuroblastoma
ACH-001344	0.0703893	GIMEN	Neuroblastoma	Peripheral Nervous System	Neuroblastoma
ACH-001354	0.124328	LAN2	Neuroblastoma	Peripheral Nervous System	Neuroblastoma
ACH-001366	0	NGP	Neuroblastoma	Peripheral Nervous System	Neuroblastoma
ACH-001367	0	NMB	Neuroblastoma	Peripheral Nervous System	Neuroblastoma
ACH-001548	0.137504	LS	Neuroblastoma	Peripheral Nervous System	Neuroblastoma
ACH-001603	0	NH12	Neuroblastoma	Peripheral Nervous System	Neuroblastoma
ACH-001674	0.0565835	TGW	Neuroblastoma	Peripheral Nervous System	Neuroblastoma
ACH-001716	0	GOTO	Neuroblastoma	Peripheral Nervous System	Neuroblastoma
ACH-002080	1.49057	TN2	Neuroblastoma	Peripheral Nervous System	Neuroblastoma
ACH-000043	0.111031	HS895T	Non-Cancerous	Fibroblast	Fibroblast Skin
ACH-000049	0.555816	HEKTE	Non-Cancerous	Kidney
ACH-000063	2.12763	HS616T	Non-Cancerous	Fibroblast	Fibroblast Lymphocyte
ACH-000064	8.33771	SALE	Non-Cancerous	Lung
ACH-000071	0.250962	HS706T	Non-Cancerous	Fibroblast	Fibroblast Bone
ACH-000079	2.46989	TE125T	Non-Cancerous	Fibroblast	Fibroblast Soft Tissue
ACH-000083	0.545968	HS281T	Non-Cancerous	Fibroblast	Fibroblast Breast
ACH-000088	0.378512	HS172T	Non-Cancerous	Fibroblast	Fibroblast Urinary Tract
ACH-000119	1.57531	HS863T	Non-Cancerous	Fibroblast	Fibroblast Bone
ACH-000125	1.62293	TO175T	Non-Cancerous	Fibroblast	Fibroblast Lymphocyte
ACH-000131	0.124328	HS229T	Non-Cancerous	Fibroblast	Fibroblast Lung
ACH-000134	1.35614	HS274T	Non-Cancerous	Fibroblast	Fibroblast Breast
ACH-000135	1.57046	HS940T	Non-Cancerous	Fibroblast	Fibroblast Skin
ACH-000154	0.31034	HS888T	Non-Cancerous	Fibroblast	Fibroblast Bone
ACH-000165	1.18269	HS751T	Non-Cancerous	Fibroblast	Fibroblast Lymphocyte
ACH-000170	8.27081	PRECLH	Non-Cancerous	Prostate
ACH-000175	1.89918	TE159T	Non-Cancerous	Fibroblast	Fibroblast Soft Tissue
ACH-000180	0.918386	HS839T	Non-Cancerous	Fibroblast	Fibroblast Skin
ACH-000184	0.632268	HS343T	Non-Cancerous	Fibroblast	Fibroblast Breast
ACH-000185	0.807355	HS737T	Non-Cancerous	Fibroblast	Fibroblast Bone
ACH-000194	1.08406	HS934T	Non-Cancerous	Fibroblast	Fibroblast Skin
ACH-000199	0.505891	HS255T	Non-Cancerous	Fibroblast	Fibroblast Colorectal
ACH-000214	0.575312	HS675T	Non-Cancerous	Fibroblast	Fibroblast Colorectal
ACH-000224	2.62994	HS819T	Non-Cancerous	Fibroblast	Fibroblast Bone
ACH-000229	1.97453	HS822T	Non-Cancerous	Fibroblast	Fibroblast Bone
ACH-000230	0.978196	HS742T	Non-Cancerous	Fibroblast	Fibroblast Breast
ACH-000240	1.57046	HS600T	Non-Cancerous	Fibroblast	Fibroblast Skin
ACH-000275	1.65076	HS834T	Non-Cancerous	Fibroblast	Fibroblast Skin
ACH-000284	0.831877	HS840T	Non-Cancerous	Fibroblast	Fibroblast Upper Aerodigestive
ACH-000306	0.422233	HS688AT	Non-Cancerous	Fibroblast	Fibroblast Skin
ACH-000340	0.713696	HS870T	Non-Cancerous	Fibroblast	Fibroblast Bone
ACH-000413	1.24489	HS739T	Non-Cancerous	Fibroblast	Fibroblast Breast
ACH-000494	3.48929	OELE	Non-Cancerous	Ovary
ACH-000526	0.933573	HS821T	Non-Cancerous	Fibroblast	Fibroblast Bone
ACH-000529	1.4957	T173	Non-Cancerous	Fibroblast	Fibroblast Bone
ACH-000531	0.495695	RS5	Non-Cancerous	Fibroblast	Fibroblast Lung
ACH-000539	0.137504	HS618T	Non-Cancerous	Fibroblast	Fibroblast Lung
ACH-000540	0.678072	HS606T	Non-Cancerous	Fibroblast	Fibroblast Breast
ACH-000642	8.43062	HMEL	Non-Cancerous	Breast
ACH-000742	1.75275	DM3	Non-Cancerous	Fibroblast	Fibroblast Lung
ACH-000797	0.85599	HLFA	Non-Cancerous	Fibroblast	Fibroblast Lung
ACH-000850	1.33914	HS698T	Non-Cancerous	Fibroblast	Fibroblast Colorectal
ACH-001142	0.475085	NHAHTDD	Non-Cancerous	Central Nervous System
ACH-001207	0.137504	TIG3TD	Non-Cancerous	Fibroblast	Fibroblast Lung
ACH-001310	0.799087	HA1E	Non-Cancerous	Kidney
ACH-002462	0	RPE1SS48	Non-Cancerous	Eye
ACH-002463	0	RPE1SS77	Non-Cancerous	Eye
ACH-002464	0	RPE1SS6	Non-Cancerous	Eye
ACH-002465	0	RPE1SS119	Non-Cancerous	Eye
ACH-002466	0.0703893	RPE1SS111	Non-Cancerous	Eye
ACH-002467	0.0143553	RPE1SS51	Non-Cancerous	Eye
ACH-000001	6.19987	NIHOVCAR3	Ovarian Cancer	Ovary	Ovary Adenocarcinoma
ACH-000013	5.45845	ONCODG1	Ovarian Cancer	Ovary	Ovary Adenocarcinoma
ACH-000048	0.238787	TOV112D	Ovarian Cancer	Ovary	Ovary Adenocarcinoma
ACH-000091	0.632268	OV56	Ovarian Cancer	Ovary	Ovary Adenocarcinoma
ACH-000103	6.56163	CAOV4	Ovarian Cancer	Ovary	Ovary Adenocarcinoma
ACH-000116	6.92446	OAW28	Ovarian Cancer	Ovary	Ovary Adenocarcinoma
ACH-000123	0.400538	COV434	Ovarian Cancer	Ovary	Ovary Adenocarcinoma
ACH-000132	4.76394	JHOS2	Ovarian Cancer	Ovary	Ovary Adenocarcinoma
ACH-000237	0.871844	JHOM1	Ovarian Cancer	Ovary	Ovary Adenocarcinoma
ACH-000256	1.48543	COV318	Ovarian Cancer	Ovary	Ovary Adenocarcinoma
ACH-000278	0.963474	COV362	Ovarian Cancer	Ovary	Ovary Adenocarcinoma
ACH-000280	5.97384	SNU840	Ovarian Cancer	Ovary	Brenner Tumor
ACH-000291	5.48768	OV90	Ovarian Cancer	Ovary	Ovary Adenocarcinoma
ACH-000308	1.76129	EFO21	Ovarian Cancer	Ovary	Ovary Adenocarcinoma
ACH-000324	1.26303	JHOC5	Ovarian Cancer	Ovary	Ovary Adenocarcinoma
ACH-000333	7.62308	JHOM2B	Ovarian Cancer	Ovary	Ovary Adenocarcinoma
ACH-000409	5.19653	OVSAHO	Ovarian Cancer	Ovary	Ovary Adenocarcinoma
ACH-000430	0.15056	TYKNU	Ovarian Cancer	Ovary	Ovary Adenocarcinoma
ACH-000443	7.01636	OVKATE	Ovarian Cancer	Ovary	Ovary Adenocarcinoma
ACH-000460	6.18289	SNU8	Ovarian Cancer	Ovary	Ovary Adenocarcinoma
ACH-000520	0.575312	59M	Ovarian Cancer	Ovary	Ovary Adenocarcinoma
ACH-000524	3.28096	KURAMOCHI	Ovarian Cancer	Ovary	Ovary Adenocarcinoma
ACH-000527	7.04854	OVISE	Ovarian Cancer	Ovary	Ovary Adenocarcinoma
ACH-000542	0.536053	HEYA8	Ovarian Cancer	Ovary	Ovary Adenocarcinoma
ACH-000574	1.66448	FUOV1	Ovarian Cancer	Ovary	Ovary Adenocarcinoma
ACH-000584	5.774	JHOS4	Ovarian Cancer	Ovary	Ovary Adenocarcinoma
ACH-000608	7.78156	COV644	Ovarian Cancer	Ovary	Ovary Adenocarcinoma
ACH-000617	5.55704	OVCAR4	Ovarian Cancer	Ovary	Ovary Adenocarcinoma
ACH-000635	6.28059	SNU119	Ovarian Cancer	Ovary	Ovary Adenocarcinoma
ACH-000646	4.90641	OVMANA	Ovarian Cancer	Ovary	Ovary Adenocarcinoma
ACH-000657	0.238787	A2780	Ovarian Cancer	Ovary	Ovary Adenocarcinoma
ACH-000663	0.286881	OVTOKO	Ovarian Cancer	Ovary	Ovary Adenocarcinoma
ACH-000688	1.25096	OV7	Ovarian Cancer	Ovary	Ovary Adenocarcinoma
ACH-000696	0.443607	OVCAR8	Ovarian Cancer	Ovary	Ovary Adenocarcinoma
ACH-000701	7.76553	RMUGS	Ovarian Cancer	Ovary	Ovary Adenocarcinoma
ACH-000704	6.4957	OAW42	Ovarian Cancer	Ovary	Ovary Carcinoma
ACH-000713	5.82171	CAOV3	Ovarian Cancer	Ovary	Ovary Adenocarcinoma
ACH-000719	6.66007	RMGI	Ovarian Cancer	Ovary	Ovary Adenocarcinoma
ACH-000796	7.3924	MCAS	Ovarian Cancer	Ovary	Ovary Adenocarcinoma
ACH-000811	3.26454	SKOV3	Ovarian Cancer	Ovary	Ovary Adenocarcinoma
ACH-000885	1.12433	TOV21G	Ovarian Cancer	Ovary	Ovary Adenocarcinoma
ACH-000906	0.344828	ES2	Ovarian Cancer	Ovary	Ovary Adenocarcinoma
ACH-000936	4.51854	EFO27	Ovarian Cancer	Ovary	Ovary Adenocarcinoma
ACH-000947	1.02148	OVK18	Ovarian Cancer	Ovary	Ovary Adenocarcinoma
ACH-000962	1.34483	OC314	Ovarian Cancer	Ovary	Ovary Adenocarcinoma
ACH-000966	2.43029	IGROV1	Ovarian Cancer	Ovary	Ovary Adenocarcinoma
ACH-001048	4.23955	COV504	Ovarian Cancer	Ovary	Ovary Adenocarcinoma
ACH-001145	1.26303	OC316	Ovarian Cancer	Ovary	Ovary Adenocarcinoma
ACH-001151	3.73877	OVCAR5	Ovarian Cancer	Ovary	Ovary Adenocarcinoma
ACH-001278	0.163499	BIN67	Ovarian Cancer	Ovary	SCCOHT
ACH-001279	0.807355	SCCOHT1	Ovarian Cancer	Ovary	SCCOHT
ACH-001340	6.21839	COV413A	Ovarian Cancer	Ovary	Ovary Carcinoma
ACH-001369	5.2502	OCIC5X	Ovarian Cancer	Ovary	Ovary Adenocarcinoma
ACH-001370	0	OCIP5X	Ovarian Cancer	Ovary	Ovary Adenocarcinoma
ACH-001373	2.4489	OV17R	Ovarian Cancer	Ovary	Ovary Adenocarcinoma
ACH-001374	0.731183	PA1	Ovarian Cancer	Ovary	Mixed Germ Cell
ACH-001403	1.37851	TO14	Ovarian Cancer	Ovary	Ovary Adenocarcinoma
ACH-001418	4.44294	UWB1289	Ovarian Cancer	Ovary	Ovary Adenocarcinoma
ACH-001628	2.1177	PEA1	Ovarian Cancer	Ovary	Ovary Adenocarcinoma
ACH-001630	4.44824	PEO1	Ovarian Cancer	Ovary	Ovary Adenocarcinoma
ACH-001632	3.62059	PEO4	Ovarian Cancer	Ovary	Ovary Adenocarcinoma
ACH-001719	1.46467	OCIC4P	Ovarian Cancer	Ovary	Ovary Adenocarcinoma
ACH-001991	2.26903	NZOV9	Ovarian Cancer	Ovary	Ovary Adenocarcinoma
ACH-002038	3.04264	HSKTC	Ovarian Cancer	Ovary	Krukenberg Tumor
ACH-000022	7.19731	PATU8988S	Pancreatic Cancer	Pancreas	Exocrine
ACH-000023	0.641546	PATU8988T	Pancreatic Cancer	Pancreas	Exocrine
ACH-000031	8.5969	PANC0213	Pancreatic Cancer	Pancreas	Exocrine
ACH-000042	7.06738	PANC0203	Pancreatic Cancer	Pancreas	Exocrine
ACH-000060	7.53831	PANC1005	Pancreatic Cancer	Pancreas	Exocrine
ACH-000085	5.99209	T3M4	Pancreatic Cancer	Pancreas	Exocrine
ACH-000093	7.43304	PANC0504	Pancreatic Cancer	Pancreas	Exocrine
ACH-000094	7.16078	HPAFII	Pancreatic Cancer	Pancreas	Exocrine
ACH-000107	8.01575	CAPAN2	Pancreatic Cancer	Pancreas	Exocrine
ACH-000108	6.27724	KP3	Pancreatic Cancer	Pancreas	Exocrine
ACH-000114	7.28068	SU8686	Pancreatic Cancer	Pancreas	Exocrine
ACH-000118	6.95675	HUPT3	Pancreatic Cancer	Pancreas	Exocrine
ACH-000138	6.75409	CFPAC1	Pancreatic Cancer	Pancreas	Exocrine
ACH-000139	6.22535	PANC0327	Pancreatic Cancer	Pancreas	Exocrine
ACH-000155	2.52857	SW1990	Pancreatic Cancer	Pancreas	Exocrine
ACH-000164	4.12102	PANC1	Pancreatic Cancer	Pancreas	Exocrine
ACH-000178	1.73985	HS766T	Pancreatic Cancer	Pancreas	Exocrine
ACH-000205	7.83112	PK59	Pancreatic Cancer	Pancreas	Exocrine
ACH-000213	7.81012	HUPT4	Pancreatic Cancer	Pancreas	Exocrine
ACH-000222	5.19456	ASPC1	Pancreatic Cancer	Pancreas	Exocrine
ACH-000235	6.80761	PANC0403	Pancreatic Cancer	Pancreas	Exocrine
ACH-000243	5.56377	DANG	Pancreatic Cancer	Pancreas	Exocrine
ACH-000265	0.757023	KP4	Pancreatic Cancer	Pancreas	Exocrine
ACH-000266	7.2031	SNU213	Pancreatic Cancer	Pancreas	Exocrine
ACH-000270	5.65421	HPAC	Pancreatic Cancer	Pancreas	Exocrine
ACH-000281	6.91755	KP2	Pancreatic Cancer	Pancreas	Exocrine
ACH-000307	6.98573	PK1	Pancreatic Cancer	Pancreas	Exocrine
ACH-000320	2.08746	PSN1	Pancreatic Cancer	Pancreas	Exocrine
ACH-000332	7.4082	YAPC	Pancreatic Cancer	Pancreas	Exocrine
ACH-000347	7.6037	QGP1	Pancreatic Cancer	Pancreas	Endocrine
ACH-000354	6.39111	CAPAN1	Pancreatic Cancer	Pancreas	Exocrine
ACH-000417	7.32175	PANC0813	Pancreatic Cancer	Pancreas	Exocrine
ACH-000468	2.06005	PK45H	Pancreatic Cancer	Pancreas	Exocrine
ACH-000502	4.64328	TCCPAN2	Pancreatic Cancer	Pancreas	Exocrine
ACH-000517	3.42626	SNU410	Pancreatic Cancer	Pancreas	Exocrine
ACH-000535	7.39635	BXPC3	Pancreatic Cancer	Pancreas	Exocrine
ACH-000599	6.30889	PATU8902	Pancreatic Cancer	Pancreas	Exocrine
ACH-000601	0.333424	MIAPACA2	Pancreatic Cancer	Pancreas	Exocrine
ACH-000652	3.85997	SUIT2	Pancreatic Cancer	Pancreas	Exocrine
ACH-000685	5.37016	L33	Pancreatic Cancer	Pancreas	Exocrine
ACH-000933	6.2151	SNU324	Pancreatic Cancer	Pancreas	Exocrine
ACH-001098	5.48446	KCIMOH1	Pancreatic Cancer	Pancreas	Exocrine
ACH-001353	6.32121	JOPACA1	Pancreatic Cancer	Pancreas	Exocrine
ACH-001375	6.85487	PACADD119	Pancreatic Cancer	Pancreas	Exocrine
ACH-001376	5.19495	PACADD135	Pancreatic Cancer	Pancreas	Exocrine
ACH-001377	6.88399	PACADD137	Pancreatic Cancer	Pancreas	Exocrine
ACH-001378	6.53605	PACADD159	Pancreatic Cancer	Pancreas	Exocrine
ACH-001379	7.1536	PACADD161	Pancreatic Cancer	Pancreas	Exocrine
ACH-001380	4.99955	PACADD165	Pancreatic Cancer	Pancreas	Exocrine
ACH-001382	5.49857	PACADD188	Pancreatic Cancer	Pancreas	Exocrine
ACH-001999	6.75515	9505BIK	Pancreatic Cancer	Pancreas	Exocrine
ACH-002039	8.15922	PK8	Pancreatic Cancer	Pancreas	Exocrine
ACH-002672	7.42928	MAPACHS77	Pancreatic Cancer	Pancreas
ACH-000090	5.04701	PC3	Prostate Cancer	Prostate	Prostate Adenocarcinoma
ACH-000115	6.55397	VCAP	Prostate Cancer	Prostate	Prostate Adenocarcinoma
ACH-000177	6.10852	NCIH660	Prostate Cancer	Prostate	Prostate Small Cell
ACH-000952	7.26238	MDAPCA2B	Prostate Cancer	Prostate	Prostate Adenocarcinoma
ACH-000956	7.02337	22RV1	Prostate Cancer	Prostate	Prostate Adenocarcinoma
ACH-000977	7.79766	LNCAPCLONEFGC	Prostate Cancer	Prostate	Prostate Adenocarcinoma
ACH-001422	8.12851	WPE1NA22	Prostate Cancer	Prostate	Prostate Adenocarcinoma
ACH-001453	7.2446	BPH1	Prostate Cancer	Prostate	Prostate Hyperplasia
ACH-001627	6.83428	P4E6	Prostate Cancer	Prostate	Prostate Adenocarcinoma
ACH-001648	7.7066	SHMAC4	Prostate Cancer	Prostate	Prostate Adenocarcinoma
ACH-001649	8.48273	SHMAC5	Prostate Cancer	Prostate	Prostate Adenocarcinoma
ACH-000096	2.56071	G401	Rhabdoid	Kidney	Malignant Rhabdoid Tumor
ACH-000160	0.0703893	BT12	Rhabdoid	Soft Tissue	ATRT
ACH-000172	0.163499	TM87	Rhabdoid	Soft Tissue	Malignant Rhabdoid Tumor
ACH-000201	0.748461	A204	Rhabdoid	Soft Tissue	Malignant Rhabdoid Tumor
ACH-000533	6.74349	NCIH2004RT	Rhabdoid	Soft Tissue	Malignant Rhabdoid Tumor
ACH-000597	2.0072	TTC709	Rhabdoid	Soft Tissue	Malignant Rhabdoid Tumor
ACH-000607	0.464668	KYM1	Rhabdoid	Soft Tissue	Malignant Rhabdoid Tumor
ACH-001020	0.739848	BT16	Rhabdoid	Soft Tissue	ATRT
ACH-001028	0.0565835	CHLA06ATRT	Rhabdoid	Soft Tissue	ATRT
ACH-001031	3.41007	CHLA266	Rhabdoid	Soft Tissue	ATRT
ACH-001059	0.765535	DL	Rhabdoid	Soft Tissue	Malignant Rhabdoid Tumor
ACH-001099	0.0285692	KD	Rhabdoid	Soft Tissue	Malignant Rhabdoid Tumor
ACH-001109	0.226509	KPMRTRY	Rhabdoid	Soft Tissue	Malignant Rhabdoid Tumor
ACH-001128	0.0143553	MON	Rhabdoid	Soft Tissue	Malignant Rhabdoid Tumor
ACH-001200	4.36107	STM9101	Rhabdoid	Soft Tissue	Malignant Rhabdoid Tumor
ACH-001210	0.0426443	TTC1240	Rhabdoid	Soft Tissue	Malignant Rhabdoid Tumor
ACH-001211	0.176323	TTC549	Rhabdoid	Soft Tissue	Malignant Rhabdoid Tumor
ACH-001289	1.81558	COGAR359	Rhabdoid	Soft Tissue	ATRT
ACH-001532	0.757023	JMURTK2	Rhabdoid	Kidney	Malignant Rhabdoid Tumor
ACH-000037	0.555816	S117	Sarcoma	Soft Tissue	Thyroid Sarcoma
ACH-000051	0.422233	TE617T	Sarcoma	Soft Tissue	Rhabdomyosarcoma
ACH-000054	0.15056	HT1080	Sarcoma	Soft Tissue	Fibrosarcoma
ACH-000100	0.321928	RH41	Sarcoma	Soft Tissue	Rhabdomyosarcoma
ACH-000145	0.536053	SKLMS1	Sarcoma	Soft Tissue	Leiomyosarcoma
ACH-000169	0.333424	RD	Sarcoma	Soft Tissue	Rhabdomyosarcoma
ACH-000449	0.659925	MESSA	Sarcoma	Soft Tissue	Uterine Sarcoma
ACH-000505	0.263034	RKN	Sarcoma	Soft Tissue	Leiomyosarcoma
ACH-000689	1.20789	RH18	Sarcoma	Soft Tissue	Rhabdomyosarcoma
ACH-000772	0.765535	TE441T	Sarcoma	Soft Tissue	Rhabdomyosarcoma
ACH-000833	0.137504	RH30	Sarcoma	Soft Tissue	Rhabdomyosarcoma
ACH-000835	0.584963	GCT	Sarcoma	Soft Tissue	Pleomorphic Sarcoma
ACH-000939	0.565597	SKUT1	Sarcoma	Soft Tissue	Leiomyosarcoma
ACH-001050	0.201634	CW9019	Sarcoma	Soft Tissue	Rhabdomyosarcoma
ACH-001096	0	JR	Sarcoma	Soft Tissue	Rhabdomyosarcoma
ACH-001164	0.176323	CCLFPEDS0003T	Sarcoma	Soft Tissue	Undifferentiated Sarcoma
ACH-001184	0.15056	SCMCRM2	Sarcoma	Soft Tissue	Rhabdomyosarcoma
ACH-001196	0.263034	SMSCTR	Sarcoma	Soft Tissue	Rhabdomyosarcoma
ACH-001270	0.163499	127399	Sarcoma	Soft Tissue	Synovial Sarcoma
ACH-001274	0.0426443	SW982	Sarcoma	Soft Tissue	Synovial Sarcoma
ACH-001275	0.367371	SYO1	Sarcoma	Soft Tissue	Synovial Sarcoma
ACH-001277	1.62293	YAMATO	Sarcoma	Soft Tissue	Synovial Sarcoma
ACH-001280	0.0426443	SCS214	Sarcoma	Soft Tissue	Synovial Sarcoma
ACH-001322	0.0426443	CME1	Sarcoma	Soft Tissue	Synovial Sarcoma
ACH-001433	0.0426443	CCLFPEDS0008T	Sarcoma	Soft Tissue	Epithelioid Sarcoma
ACH-001702	0.0426443	VAESBJ	Sarcoma	Soft Tissue	Epithelioid Sarcoma
ACH-001740	0	RH28	Sarcoma	Soft Tissue	Rhabdomyosarcoma
ACH-001743	0.400538	RC2	Sarcoma	Soft Tissue	Rhabdomyosarcoma
ACH-001745	0.250962	RHJT	Sarcoma	Soft Tissue	Rhabdomyosarcoma
ACH-001750	0.422233	TTC442	Sarcoma	Soft Tissue	Rhabdomyosarcoma
ACH-001751	0.0703893	RH36	Sarcoma	Soft Tissue	Rhabdomyosarcoma
ACH-001765	0.0426443	RH4	Sarcoma	Soft Tissue	Rhabdomyosarcoma
ACH-002048	0	RMSYM	Sarcoma	Soft Tissue	Rhabdomyosarcoma
ACH-002065	0.0285692	HSPSS	Sarcoma	Central Nervous System	MPNST
ACH-002066	0.344828	HSSCH2	Sarcoma	Central Nervous System	MPNST
ACH-002693	0.650765	S462	Sarcoma	Peripheral Nervous System	MPNST
ACH-002710	0	MPNST724	Sarcoma	Peripheral Nervous System	MPNST
ACH-000008	0.238787	A101D	Skin Cancer	Skin	Melanoma
ACH-000014	0.933573	HS294T	Skin Cancer	Skin	Melanoma
ACH-000219	0.321928	A375	Skin Cancer	Skin	Melanoma
ACH-000274	0.0840643	HS852T	Skin Cancer	Skin	Melanoma
ACH-000304	0.475085	WM115	Skin Cancer	Skin	Melanoma
ACH-000322	0.214125	HT144	Skin Cancer	Skin	Melanoma
ACH-000348	0.286881	RPMI7951	Skin Cancer	Skin	Melanoma
ACH-000401	0.367371	COLO800	Skin Cancer	Skin	Melanoma
ACH-000404	4.50653	K029AX	Skin Cancer	Skin	Melanoma
ACH-000423	0.641546	SKMEL3	Skin Cancer	Skin	Melanoma
ACH-000425	0.275007	UACC62	Skin Cancer	Skin	Melanoma
ACH-000441	0.669027	SH4	Skin Cancer	Skin	Melanoma
ACH-000450	5.47865	MELHO	Skin Cancer	Skin	Melanoma
ACH-000458	7.0766	CJM	Skin Cancer	Skin	Melanoma
ACH-000465	5.42492	SKMEL1	Skin Cancer	Skin	Melanoma
ACH-000477	6.48623	MALME3M	Skin Cancer	Skin	Melanoma
ACH-000550	0.378512	IGR39	Skin Cancer	Skin	Melanoma
ACH-000572	4.06953	G361	Skin Cancer	Skin	Melanoma
ACH-000579	6.32912	UACC257	Skin Cancer	Skin	Melanoma
ACH-000580	0.454176	C32	Skin Cancer	Skin	Melanoma
ACH-000582	0.594549	COLO741	Skin Cancer	Skin	Melanoma
ACH-000614	0.956057	RVH421	Skin Cancer	Skin	Melanoma
ACH-000615	3.08406	SKMEL28	Skin Cancer	Skin	Melanoma
ACH-000632	0.31034	HS944T	Skin Cancer	Skin	Melanoma
ACH-000640	0.748461	SKMEL31	Skin Cancer	Skin	Melanoma
ACH-000644	0.321928	COLO829	Skin Cancer	Skin	Melanoma
ACH-000650	3.49185	IGR37	Skin Cancer	Skin	Melanoma
ACH-000661	0.790772	WM1799	Skin Cancer	Skin	Melanoma
ACH-000730	3.24793	SKMEL5	Skin Cancer	Skin	Melanoma
ACH-000750	0.15056	LOXIMVI	Skin Cancer	Skin	Melanoma
ACH-000765	0.925999	WM983B	Skin Cancer	Skin	Melanoma
ACH-000788	0.189034	A2058	Skin Cancer	Skin	Melanoma
ACH-000799	0.201634	HS695T	Skin Cancer	Skin	Melanoma
ACH-000801	1.58015	HS936T	Skin Cancer	Skin	Melanoma
ACH-000805	0.807355	COLO679	Skin Cancer	Skin	Melanoma
ACH-000810	1.97453	SKMEL30	Skin Cancer	Skin	Melanoma
ACH-000812	0.238787	COLO783	Skin Cancer	Skin	Melanoma
ACH-000814	0.475085	HS939T	Skin Cancer	Skin	Melanoma
ACH-000822	0.344828	SKMEL24	Skin Cancer	Skin	Melanoma
ACH-000827	0.731183	WM793	Skin Cancer	Skin	Melanoma
ACH-000881	0.15056	MELJUSO	Skin Cancer	Skin	Melanoma
ACH-000882	0.970854	IGR1	Skin Cancer	Skin	Melanoma
ACH-000884	0.0976108	MDAMB435S	Skin Cancer	Skin	Melanoma
ACH-000899	0.815575	WM88	Skin Cancer	Skin	Melanoma
ACH-000915	0.454176	IPC298	Skin Cancer	Skin	Melanoma
ACH-000931	0	HMCB	Skin Cancer	Skin	Melanoma
ACH-000968	0.250962	COLO792	Skin Cancer	Skin	Melanoma
ACH-000987	0.367371	MEWO	Skin Cancer	Skin	Melanoma
ACH-001041	0.0143553	CHL1DM	Skin Cancer	Skin	Melanoma
ACH-001190	0.321928	SKMEL2	Skin Cancer	Skin	Melanoma
ACH-001239	1.33914	WM2664	Skin Cancer	Skin	Melanoma
ACH-001328	6.15137	A431	Skin Cancer	Skin	Skin Squamous
ACH-001339	0.201634	COLO794	Skin Cancer	Skin	Melanoma
ACH-001442	6.61486	A388	Skin Cancer	Epidermoid Carcinoma	Skin Squamous
ACH-001521	6.15076	HKA1	Skin Cancer	Skin	Skin Squamous
ACH-001522	0.137504	HMY1	Skin Cancer	Skin	Melanoma
ACH-001523	7.65735	HSC1	Skin Cancer	Skin	Skin Squamous
ACH-001524	6.97016	HSC5	Skin Cancer	Skin	Skin Squamous
ACH-001550	0.163499	MCC13	Skin Cancer	Skin	Merkel Cell Carcinoma
ACH-001551	0.15056	MCC142	Skin Cancer	Skin	Merkel Cell Carcinoma
ACH-001552	0.970854	MCC26	Skin Cancer	Skin	Merkel Cell Carcinoma
ACH-001563	0.0703893	MM127	Skin Cancer	Skin	Melanoma
ACH-001566	2.53356	MM370	Skin Cancer	Skin	Melanoma
ACH-001567	0.0703893	MM383	Skin Cancer	Skin	Melanoma
ACH-001568	0.176323	MM386	Skin Cancer	Skin	Melanoma
ACH-001569	3.0036	MM415	Skin Cancer	Skin	Melanoma
ACH-001570	3.05485	MM426	Skin Cancer	Skin	Melanoma
ACH-001645	0.0840643	SEKI	Skin Cancer	Skin	Melanoma
ACH-001970	7.37652	MM253	Skin Cancer	Skin	Melanoma
ACH-001973	0.124328	MM485	Skin Cancer	Skin	Melanoma
ACH-001982	6.20457	NZM3	Skin Cancer	Skin	Melanoma
ACH-002001	0	A375SKINCJ1	Skin Cancer	Skin	Melanoma
ACH-002002	0.0143553	A375SKINCJ2	Skin Cancer	Skin	Melanoma
ACH-002003	0	A375SKINCJ3	Skin Cancer	Skin	Melanoma
ACH-002004	0.321928	UACC62SKINCJ1	Skin Cancer	Skin	Melanoma
ACH-002005	1.20789	SKMEL19	Skin Cancer	Skin	Melanoma
ACH-002084	5.92955	MMAC	Skin Cancer	Skin	Melanoma
ACH-002458	0	HT144SKINFV1	Skin Cancer	Skin	Melanoma
ACH-002459	0.0285692	HT144SKINFV3	Skin Cancer	Skin	Melanoma
ACH-002460	0	HT144SKINFV2	Skin Cancer	Skin	Melanoma
ACH-002461	0	RVH421SKINFV1	Skin Cancer	Skin	Melanoma
ACH-002508	0.0565835	WM3211	Skin Cancer	Skin	Melanoma
ACH-002509	0	WM4235	Skin Cancer	Skin	Melanoma
ACH-002510	0.176323	M040416	Skin Cancer	Skin	Melanoma
ACH-002511	0	M140325	Skin Cancer	Skin	Melanoma
ACH-002512	0.0143553	MM160113	Skin Cancer	Skin	Melanoma
ACH-001668	5.14853	SUSA	Teratoma	Embryo	Teratoma
ACH-000058	3.64501	ML1	Thyroid Cancer	Thyroid	Thyroid Carcinoma
ACH-000163	0.495695	SW579	Thyroid Cancer	Thyroid	Thyroid Squamous
ACH-000174	0.400538	CAL62	Thyroid Cancer	Thyroid	Thyroid Carcinoma
ACH-000191	2.91073	BHT101	Thyroid Cancer	Thyroid	Thyroid Carcinoma
ACH-000456	0.31034	BCPAP	Thyroid Cancer	Thyroid	Thyroid Carcinoma
ACH-000716	0.831877	TT2609C02	Thyroid Cancer	Thyroid	Thyroid Carcinoma
ACH-000897	0.321928	FTC238	Thyroid Cancer	Thyroid	Thyroid Carcinoma
ACH-000903	2.09424	FTC133	Thyroid Cancer	Thyroid	Thyroid Carcinoma
ACH-001306	0.214125	8305C	Thyroid Cancer	Thyroid	Thyroid Carcinoma
ACH-001307	0.238787	8505C	Thyroid Cancer	Thyroid	Thyroid Carcinoma
ACH-001321	6.4441	TT	Thyroid Cancer	Thyroid	Thyroid Squamous
ACH-001356	0.111031	MB1	Thyroid Cancer	Thyroid	Thyroid Carcinoma
ACH-001384	0.333424	RO82W1	Thyroid Cancer	Thyroid	Thyroid Carcinoma
ACH-001443	0	ASH3	Thyroid Cancer	Thyroid	Thyroid Carcinoma
ACH-001528	0.0285692	IHH4	Thyroid Cancer	Thyroid	Thyroid Carcinoma
ACH-002041	0.632268	HOTHC	Thyroid Cancer	Thyroid	Thyroid Carcinoma
ACH-002042	5.48929	T3M5	Thyroid Cancer	Thyroid	Thyroid Squamous
ACH-000133	0.650765	HS729	Unknown	Soft Tissue	Rhabdomyosarcoma, Embryonal
ACH-000190	0.214125	HDMYZ	Unknown	Unknown
ACH-001033	0.62293	CHLA57	Unknown	Central Nervous System	PNET
ACH-002785	0.176323	NCCLMS1C1	Unknown	Soft Tissue	Leiomyosarcoma
ACH-002800	0.0703893	NCCMPNST2C1	Unknown	Peripheral Nervous System	MPNST
ACH-002847	0.584963	YUHOIN0650	Unknown	Unknown
ACH-002926	0	UPMD1	Unknown	Unknown	Melanoma

## Sheet: Suppl Table 5
Supplementary Table 5. List of carcinoma cell lines used for E-cad proteomics analysis comparing metastic vs primary tumor derived cells lines in Fig. 6.
Data for Fig. 6A was dowlonded from the DepMap portal (https://depmap.org/portal/gene/CDH1?tab=characterization&characterization=proteomics)								Data for Fig. 6B was dowlonded from the DepMap portal (https://depmap.org/portal/gene/CDH1?tab=characterization&characterization=proteomics)
Depmap ID	Proteomics	Cell line name	Primary Disease	Metastatic/Primary				Depmap ID	Proteomics	Cell line name	Primary Disease	Metastatic/Primary
ACH-000023	-1.09005	PATU8988T	Pancreatic Cancer	Metastatic				ACH-000023	-1.09005	PATU8988T	Pancreatic Cancer	Metastatic
ACH-000042	3.19104	PANC0203	Pancreatic Cancer	Metastatic				ACH-000042	3.19104	PANC0203	Pancreatic Cancer	Metastatic
ACH-000114	1.37591	SU8686	Pancreatic Cancer	Metastatic				ACH-000114	1.37591	SU8686	Pancreatic Cancer	Metastatic
ACH-000118	2.60607	HUPT3	Pancreatic Cancer	Metastatic				ACH-000118	2.60607	HUPT3	Pancreatic Cancer	Metastatic
ACH-000138	1.04972	CFPAC1	Pancreatic Cancer	Metastatic				ACH-000138	1.04972	CFPAC1	Pancreatic Cancer	Metastatic
ACH-000155	-0.551956	SW1990	Pancreatic Cancer	Metastatic				ACH-000155	-0.551956	SW1990	Pancreatic Cancer	Metastatic
ACH-000164	-0.828731	PANC1	Pancreatic Cancer	Metastatic				ACH-000164	-0.828731	PANC1	Pancreatic Cancer	Metastatic
ACH-000213	3.65509	HUPT4	Pancreatic Cancer	Metastatic				ACH-000213	3.65509	HUPT4	Pancreatic Cancer	Metastatic
ACH-000222	0.813965	ASPC1	Pancreatic Cancer	Metastatic				ACH-000222	0.813965	ASPC1	Pancreatic Cancer	Metastatic
ACH-000235	2.9706	PANC0403	Pancreatic Cancer	Metastatic				ACH-000235	2.9706	PANC0403	Pancreatic Cancer	Metastatic
ACH-001171	3.0602	PL45	Pancreatic Cancer	Metastatic				ACH-001171	3.0602	PL45	Pancreatic Cancer	Metastatic
ACH-000281	2.99537	KP2	Pancreatic Cancer	Primary				ACH-000281	2.99537	KP2	Pancreatic Cancer	Primary
ACH-000347	-0.237484	QGP1	Pancreatic Cancer	Primary				ACH-000347	-0.237484	QGP1	Pancreatic Cancer	Primary
ACH-000502	-1.06906	TCCPAN2	Pancreatic Cancer	Primary				ACH-000502	-1.06906	TCCPAN2	Pancreatic Cancer	Primary
ACH-000535	3.13719	BXPC3	Pancreatic Cancer	Primary				ACH-000535	3.13719	BXPC3	Pancreatic Cancer	Primary
ACH-000601	-2.32877	MIAPACA2	Pancreatic Cancer	Primary				ACH-000601	-2.32877	MIAPACA2	Pancreatic Cancer	Primary
ACH-000652	-0.340627	SUIT2	Pancreatic Cancer	Primary				ACH-000652	-0.340627	SUIT2	Pancreatic Cancer	Primary
ACH-000685	1.11485	L33	Pancreatic Cancer	Primary				ACH-000685	1.11485	L33	Pancreatic Cancer	Primary
ACH-000001	1.46551	NIHOVCAR3	Ovarian Cancer	Metastatic				ACH-000001	1.46551	NIHOVCAR3	Ovarian Cancer	Metastatic
ACH-000091	-0.474191	OV56	Ovarian Cancer	Metastatic				ACH-000091	-0.474191	OV56	Ovarian Cancer	Metastatic
ACH-000132	0.476625	JHOS2	Ovarian Cancer	Metastatic				ACH-000132	0.476625	JHOS2	Ovarian Cancer	Metastatic
ACH-000278	-0.868924	COV362	Ovarian Cancer	Metastatic				ACH-000278	-0.868924	COV362	Ovarian Cancer	Metastatic
ACH-000291	3.74379	OV90	Ovarian Cancer	Metastatic				ACH-000291	3.74379	OV90	Ovarian Cancer	Metastatic
ACH-000409	-0.365646	OVSAHO	Ovarian Cancer	Metastatic				ACH-000409	-0.365646	OVSAHO	Ovarian Cancer	Metastatic
ACH-000430	-1.7106	TYKNU	Ovarian Cancer	Metastatic				ACH-000430	-1.7106	TYKNU	Ovarian Cancer	Metastatic
ACH-000524	-2.30291	KURAMOCHI	Ovarian Cancer	Metastatic				ACH-000524	-2.30291	KURAMOCHI	Ovarian Cancer	Metastatic
ACH-000542	-1.25914	HEYA8	Ovarian Cancer	Primary				ACH-000542	-1.25914	HEYA8	Ovarian Cancer	Primary
ACH-000574	-1.20369	FUOV1	Ovarian Cancer	Primary				ACH-000574	-1.20369	FUOV1	Ovarian Cancer	Primary
ACH-000617	0.639806	OVCAR4	Ovarian Cancer	Primary				ACH-000617	0.639806	OVCAR4	Ovarian Cancer	Primary
ACH-000635	0.703908	SNU119	Ovarian Cancer	Primary				ACH-000635	0.703908	SNU119	Ovarian Cancer	Primary
ACH-000657	-1.73448	A2780	Ovarian Cancer	Primary				ACH-000657	-1.73448	A2780	Ovarian Cancer	Primary
ACH-000696	-1.85703	OVCAR8	Ovarian Cancer	Primary				ACH-000696	-1.85703	OVCAR8	Ovarian Cancer	Primary
ACH-000701	3.12672	RMUGS	Ovarian Cancer	Primary				ACH-000701	3.12672	RMUGS	Ovarian Cancer	Primary
ACH-000713	2.32586	CAOV3	Ovarian Cancer	Primary				ACH-000713	2.32586	CAOV3	Ovarian Cancer	Primary
ACH-000966	-0.744951	IGROV1	Ovarian Cancer	Primary				ACH-000966	-0.744951	IGROV1	Ovarian Cancer	Primary
ACH-000021	1.38754	NCIH1693	Lung Cancer	Metastatic				ACH-000021	1.38754	NCIH1693	Lung Cancer	Metastatic
ACH-000035	1.53261	NCIH1650	Lung Cancer	Metastatic				ACH-000035	1.53261	NCIH1650	Lung Cancer	Metastatic
ACH-000109	1.50983	NCIH3255	Lung Cancer	Metastatic				ACH-000109	1.50983	NCIH3255	Lung Cancer	Metastatic
ACH-000153	-1.97197	NCIH2052	Lung Cancer	Metastatic				ACH-000153	-1.97197	NCIH2052	Lung Cancer	Metastatic
ACH-000161	-1.72464	CORL105	Lung Cancer	Metastatic				ACH-000161	-1.72464	CORL105	Lung Cancer	Metastatic
ACH-000264	-2.12549	CALU6	Lung Cancer	Metastatic				ACH-000264	-2.12549	CALU6	Lung Cancer	Metastatic
ACH-000311	-0.425144	NCIH2122	Lung Cancer	Metastatic				ACH-000311	-0.425144	NCIH2122	Lung Cancer	Metastatic
ACH-000335	-1.529	MSTO211H	Lung Cancer	Metastatic				ACH-000335	-1.529	MSTO211H	Lung Cancer	Metastatic
ACH-000367	-1.11501	NCIH226	Lung Cancer	Metastatic				ACH-000367	-1.11501	NCIH226	Lung Cancer	Metastatic
ACH-000378	-0.578051	NCIH647	Lung Cancer	Metastatic				ACH-000378	-0.578051	NCIH647	Lung Cancer	Metastatic
ACH-000414	-0.310103	NCIH1944	Lung Cancer	Metastatic				ACH-000414	-0.310103	NCIH1944	Lung Cancer	Metastatic
ACH-000416	-1.82043	NCIH838	Lung Cancer	Metastatic				ACH-000416	-1.82043	NCIH838	Lung Cancer	Metastatic
ACH-000448	1.48135	NCIH1666	Lung Cancer	Metastatic				ACH-000448	1.48135	NCIH1666	Lung Cancer	Metastatic
ACH-000454	0.443558	HCC95	Lung Cancer	Metastatic				ACH-000454	0.443558	HCC95	Lung Cancer	Metastatic
ACH-000463	-1.30601	NCIH460	Lung Cancer	Metastatic				ACH-000463	-1.30601	NCIH460	Lung Cancer	Metastatic
ACH-000496	-0.910027	NCIH1792	Lung Cancer	Metastatic				ACH-000496	-0.910027	NCIH1792	Lung Cancer	Metastatic
ACH-000506	-1.11158	NCIH146	Lung Cancer	Metastatic				ACH-000506	-1.11158	NCIH146	Lung Cancer	Metastatic
ACH-000508	0.739495	CORL88	Lung Cancer	Metastatic				ACH-000508	0.739495	CORL88	Lung Cancer	Metastatic
ACH-000510	-1.61151	NCIH1299	Lung Cancer	Metastatic				ACH-000510	-1.61151	NCIH1299	Lung Cancer	Metastatic
ACH-000511	-1.51089	CALU1	Lung Cancer	Metastatic				ACH-000511	-1.51089	CALU1	Lung Cancer	Metastatic
ACH-000521	-1.89583	NCIH2030	Lung Cancer	Metastatic				ACH-000521	-1.89583	NCIH2030	Lung Cancer	Metastatic
ACH-000528	1.74434	ABC1	Lung Cancer	Metastatic				ACH-000528	1.74434	ABC1	Lung Cancer	Metastatic
ACH-000530	-1.61827	DMS114	Lung Cancer	Metastatic				ACH-000530	-1.61827	DMS114	Lung Cancer	Metastatic
ACH-000563	3.49803	EBC1	Lung Cancer	Metastatic				ACH-000563	3.49803	EBC1	Lung Cancer	Metastatic
ACH-000589	2.4287	NCIH1437	Lung Cancer	Metastatic				ACH-000589	2.4287	NCIH1437	Lung Cancer	Metastatic
ACH-000627	-1.11474	LCLC103H	Lung Cancer	Metastatic				ACH-000627	-1.11474	LCLC103H	Lung Cancer	Metastatic
ACH-000638	1.2476	NCIH441	Lung Cancer	Metastatic				ACH-000638	1.2476	NCIH441	Lung Cancer	Metastatic
ACH-000662	2.0932	CORL23	Lung Cancer	Metastatic				ACH-000662	2.0932	CORL23	Lung Cancer	Metastatic
ACH-000666	-1.80442	NCIH1355	Lung Cancer	Metastatic				ACH-000666	-1.80442	NCIH1355	Lung Cancer	Metastatic
ACH-000670	-3.59542	SBC5	Lung Cancer	Metastatic				ACH-000670	-3.59542	SBC5	Lung Cancer	Metastatic
ACH-000672	-0.879767	IALM	Lung Cancer	Metastatic				ACH-000672	-0.879767	IALM	Lung Cancer	Metastatic
ACH-000695	-0.524595	CORL47	Lung Cancer	Metastatic				ACH-000695	-0.524595	CORL47	Lung Cancer	Metastatic
ACH-000718	1.07444	NCIH2291	Lung Cancer	Metastatic				ACH-000718	1.07444	NCIH2291	Lung Cancer	Metastatic
ACH-000749	-1.47983	DMS273	Lung Cancer	Metastatic				ACH-000749	-1.47983	DMS273	Lung Cancer	Metastatic
ACH-000752	-1.1219	NCIH196	Lung Cancer	Metastatic				ACH-000752	-1.1219	NCIH196	Lung Cancer	Metastatic
ACH-000785	1.41145	NCIH2126	Lung Cancer	Metastatic				ACH-000785	1.41145	NCIH2126	Lung Cancer	Metastatic
ACH-000787	-3.29968	LXF289	Lung Cancer	Metastatic				ACH-000787	-3.29968	LXF289	Lung Cancer	Metastatic
ACH-000800	-1.00292	NCIH446	Lung Cancer	Metastatic				ACH-000800	-1.00292	NCIH446	Lung Cancer	Metastatic
ACH-000853	-2.58492	NCIH661	Lung Cancer	Metastatic				ACH-000853	-2.58492	NCIH661	Lung Cancer	Metastatic
ACH-000866	-0.526703	NCIH1048	Lung Cancer	Metastatic				ACH-000866	-0.526703	NCIH1048	Lung Cancer	Metastatic
ACH-000867	1.86325	CHAGOK1	Lung Cancer	Metastatic				ACH-000867	1.86325	CHAGOK1	Lung Cancer	Metastatic
ACH-000869	1.57049	NCIH1568	Lung Cancer	Metastatic				ACH-000869	1.57049	NCIH1568	Lung Cancer	Metastatic
ACH-000886	3.72987	NCIH2009	Lung Cancer	Metastatic				ACH-000886	3.72987	NCIH2009	Lung Cancer	Metastatic
ACH-000916	1.22696	NCIH1573	Lung Cancer	Metastatic				ACH-000916	1.22696	NCIH1573	Lung Cancer	Metastatic
ACH-000925	-0.440952	DV90	Lung Cancer	Metastatic				ACH-000925	-0.440952	DV90	Lung Cancer	Metastatic
ACH-000929	1.18727	NCIH2110	Lung Cancer	Metastatic				ACH-000929	1.18727	NCIH2110	Lung Cancer	Metastatic
ACH-000945	-1.33588	NCIH650	Lung Cancer	Metastatic				ACH-000945	-1.33588	NCIH650	Lung Cancer	Metastatic
ACH-000980	-2.36794	NCIH1155	Lung Cancer	Metastatic				ACH-000980	-2.36794	NCIH1155	Lung Cancer	Metastatic
ACH-001075	3.31009	NCIH292	Lung Cancer	Metastatic				ACH-001075	3.31009	NCIH292	Lung Cancer	Metastatic
ACH-000012	2.38003	HCC827	Lung Cancer	Primary				ACH-000012	2.38003	HCC827	Lung Cancer	Primary
ACH-000015	-2.96416	NCIH1581	Lung Cancer	Primary				ACH-000015	-2.96416	NCIH1581	Lung Cancer	Primary
ACH-000030	2.62603	PC14	Lung Cancer	Primary				ACH-000030	2.62603	PC14	Lung Cancer	Primary
ACH-000062	-0.467739	RERFLCMS	Lung Cancer	Primary				ACH-000062	-0.467739	RERFLCMS	Lung Cancer	Primary
ACH-000309	-1.28317	SKLU1	Lung Cancer	Primary				ACH-000309	-1.28317	SKLU1	Lung Cancer	Primary
ACH-000343	-1.33151	NCIH522	Lung Cancer	Primary				ACH-000343	-1.33151	NCIH522	Lung Cancer	Primary
ACH-000390	1.40424	LUDLU1	Lung Cancer	Primary				ACH-000390	1.40424	LUDLU1	Lung Cancer	Primary
ACH-000395	-1.08153	NCIH520	Lung Cancer	Primary				ACH-000395	-1.08153	NCIH520	Lung Cancer	Primary
ACH-000438	-1.67501	LU65	Lung Cancer	Primary				ACH-000438	-1.67501	LU65	Lung Cancer	Primary
ACH-000442	-1.69941	RERFLCSQ1	Lung Cancer	Primary				ACH-000442	-1.69941	RERFLCSQ1	Lung Cancer	Primary
ACH-000447	-1.84398	NCIH2228	Lung Cancer	Primary				ACH-000447	-1.84398	NCIH2228	Lung Cancer	Primary
ACH-000481	0.322162	NCIH2170	Lung Cancer	Primary				ACH-000481	0.322162	NCIH2170	Lung Cancer	Primary
ACH-000553	2.8562	SQ1	Lung Cancer	Primary				ACH-000553	2.8562	SQ1	Lung Cancer	Primary
ACH-000587	0.164008	NCIH1975	Lung Cancer	Primary				ACH-000587	0.164008	NCIH1975	Lung Cancer	Primary
ACH-000667	-1.55163	HCC44	Lung Cancer	Primary				ACH-000667	-1.55163	HCC44	Lung Cancer	Primary
ACH-000677	-1.14459	SW1573	Lung Cancer	Primary				ACH-000677	-1.14459	SW1573	Lung Cancer	Primary
ACH-000681	-1.44992	A549	Lung Cancer	Primary				ACH-000681	-1.44992	A549	Lung Cancer	Primary
ACH-000712	2.21188	HCC1833	Lung Cancer	Primary				ACH-000712	2.21188	HCC1833	Lung Cancer	Primary
ACH-000727	-0.330855	NCIH2066	Lung Cancer	Primary				ACH-000727	-0.330855	NCIH2066	Lung Cancer	Primary
ACH-000747	-0.596962	NCIH1703	Lung Cancer	Primary				ACH-000747	-0.596962	NCIH1703	Lung Cancer	Primary
ACH-000769	-0.402526	LK2	Lung Cancer	Primary				ACH-000769	-0.402526	LK2	Lung Cancer	Primary
ACH-000790	-1.89453	SHP77	Lung Cancer	Primary				ACH-000790	-1.89453	SHP77	Lung Cancer	Primary
ACH-000852	1.18363	NCIH1435	Lung Cancer	Primary				ACH-000852	1.18363	NCIH1435	Lung Cancer	Primary
ACH-000860	1.91248	NCIH358	Lung Cancer	Primary				ACH-000860	1.91248	NCIH358	Lung Cancer	Primary
ACH-000878	1.81811	HCC15	Lung Cancer	Primary				ACH-000878	1.81811	HCC15	Lung Cancer	Primary
ACH-000888	-2.90482	NCIH1793	Lung Cancer	Primary				ACH-000888	-2.90482	NCIH1793	Lung Cancer	Primary
ACH-000890	-1.2658	SW1271	Lung Cancer	Primary				ACH-000890	-1.2658	SW1271	Lung Cancer	Primary
ACH-000900	-0.743227	NCIH23	Lung Cancer	Primary				ACH-000900	-0.743227	NCIH23	Lung Cancer	Primary
ACH-000912	-0.975191	NCIH2286	Lung Cancer	Primary				ACH-000912	-0.975191	NCIH2286	Lung Cancer	Primary
ACH-000924	-1.38137	NCIH2172	Lung Cancer	Primary				ACH-000924	-1.38137	NCIH2172	Lung Cancer	Primary
ACH-000207	1.78522	DETROIT562	Head and Neck Cancer	Metastatic				ACH-000361	-1.0807	SKHEP1	Liver Cancer	Metastatic
ACH-000546	2.76541	HSC4	Head and Neck Cancer	Metastatic				ACH-000217	-1.14832	JHH6	Liver Cancer	Primary
ACH-000778	0.373309	HSC3	Head and Neck Cancer	Metastatic				ACH-000393	-1.33681	HLF	Liver Cancer	Primary
ACH-000794	3.43405	BICR22	Head and Neck Cancer	Metastatic				ACH-000420	-1.4531	SNU449	Liver Cancer	Primary
ACH-000188	1.00757	SCC25	Head and Neck Cancer	Primary				ACH-000475	0.441059	HUH1	Liver Cancer	Primary
ACH-000832	2.34966	CAL27	Head and Neck Cancer	Primary				ACH-000476	-1.83082	JHH4	Liver Cancer	Primary
ACH-000846	3.42785	FADU	Head and Neck Cancer	Primary				ACH-000480	-0.175521	HUH7	Liver Cancer	Primary
ACH-000415	2.2177	BICR6	Head and Neck Cancer	Primary				ACH-000493	-1.25567	SNU423	Liver Cancer	Primary
ACH-000518	1.88968	CAL33	Head and Neck Cancer	Primary				ACH-000620	3.51113	JHH1	Liver Cancer	Primary
ACH-000606	1.05512	PECAPJ34CLONEC12	Head and Neck Cancer	Primary				ACH-000625	1.84591	HEP3B217	Liver Cancer	Primary
								ACH-000734	0.68452	JHH5	Liver Cancer	Primary
ACH-000974	1.40238	SNGM	Endometrial/Uterine Cancer	Metastatic				ACH-000739	-0.491123	HEPG2	Liver Cancer	Primary
ACH-000831	-2.05338	HEC50B	Endometrial/Uterine Cancer	Metastatic				ACH-000848	-1.20942	JHH7	Liver Cancer	Primary
ACH-000192	3.27281	MFE280	Endometrial/Uterine Cancer	Primary
ACH-000407	-1.11283	SNU685	Endometrial/Uterine Cancer	Primary				ACH-000433	-0.284866	CAKI1	Kidney Cancer	Metastatic
ACH-000879	-1.23875	MFE296	Endometrial/Uterine Cancer	Primary				ACH-000159	-1.85461	OSRC2	Kidney Cancer	Primary
ACH-000909	-1.37429	JHUEM2	Endometrial/Uterine Cancer	Primary				ACH-000234	-1.37772	CAKI2	Kidney Cancer	Primary
ACH-000946	2.30119	HEC265	Endometrial/Uterine Cancer	Primary				ACH-000250	-0.564932	KMRC20	Kidney Cancer	Primary
ACH-000954	1.78542	HEC1A	Endometrial/Uterine Cancer	Primary				ACH-000375	-2.31078	G402	Kidney Cancer	Primary
ACH-000961	2.67428	ISHIKAWAHERAKLIO02ER	Endometrial/Uterine Cancer	Primary				ACH-000411	-1.52124	769P	Kidney Cancer	Primary
ACH-000984	1.11827	HEC6	Endometrial/Uterine Cancer	Primary				ACH-000429	1.94505	A704	Kidney Cancer	Primary
ACH-000990	2.92717	HEC108	Endometrial/Uterine Cancer	Primary				ACH-000484	-0.652667	VMRCRCW	Kidney Cancer	Primary
ACH-000994	3.27849	HEC59	Endometrial/Uterine Cancer	Primary				ACH-000495	-1.89834	TUHR4TKB	Kidney Cancer	Primary
ACH-000996	2.67782	HEC251	Endometrial/Uterine Cancer	Primary				ACH-000555	-1.75731	A498	Kidney Cancer	Primary
								ACH-000649	-2.0494	786O	Kidney Cancer	Primary
ACH-000350	0.925413	COLO678	Colon/Colorectal Cancer	Metastatic				ACH-000684	-0.884092	KMRC1	Kidney Cancer	Primary
ACH-000400	1.53439	SKCO1	Colon/Colorectal Cancer	Metastatic
ACH-000403	2.29773	NCIH747	Colon/Colorectal Cancer	Metastatic				ACH-000207	1.78522	DETROIT562	Head and Neck Cancer	Metastatic
ACH-000491	-1.43189	NCIH716	Colon/Colorectal Cancer	Metastatic				ACH-000546	2.76541	HSC4	Head and Neck Cancer	Metastatic
ACH-000532	1.54238	SNU61	Colon/Colorectal Cancer	Metastatic				ACH-000778	0.373309	HSC3	Head and Neck Cancer	Metastatic
ACH-000651	-0.0295431	SW620	Colon/Colorectal Cancer	Metastatic				ACH-000794	3.43405	BICR22	Head and Neck Cancer	Metastatic
ACH-000722	2.64992	SNUC1	Colon/Colorectal Cancer	Metastatic				ACH-000188	1.00757	SCC25	Head and Neck Cancer	Primary
ACH-000963	1.42161	CCK81	Colon/Colorectal Cancer	Metastatic				ACH-000832	2.34966	CAL27	Head and Neck Cancer	Primary
ACH-001039	1.48685	COLO205	Colon/Colorectal Cancer	Metastatic				ACH-000846	3.42785	FADU	Head and Neck Cancer	Primary
ACH-000007	0.665663	LS513	Colon/Colorectal Cancer	Primary				ACH-000415	2.2177	BICR6	Head and Neck Cancer	Primary
ACH-000202	-2.23925	COLO320	Colon/Colorectal Cancer	Primary				ACH-000518	1.88968	CAL33	Head and Neck Cancer	Primary
ACH-000236	1.04718	SW1417	Colon/Colorectal Cancer	Primary				ACH-000606	1.05512	PECAPJ34CLONEC12	Head and Neck Cancer	Primary
ACH-000421	3.8587	SW837	Colon/Colorectal Cancer	Primary
ACH-000552	2.35796	HT29	Colon/Colorectal Cancer	Primary				ACH-000974	1.40238	SNGM	Endometrial/Uterine Cancer	Metastatic
ACH-000680	1.71303	SW948	Colon/Colorectal Cancer	Primary				ACH-000831	-2.05338	HEC50B	Endometrial/Uterine Cancer	Metastatic
ACH-000820	1.36534	SW403	Colon/Colorectal Cancer	Primary				ACH-000192	3.27281	MFE280	Endometrial/Uterine Cancer	Primary
ACH-000842	1.34388	SW480	Colon/Colorectal Cancer	Primary				ACH-000407	-1.11283	SNU685	Endometrial/Uterine Cancer	Primary
ACH-000895	4.20169	CL34	Colon/Colorectal Cancer	Primary				ACH-000879	-1.23875	MFE296	Endometrial/Uterine Cancer	Primary
ACH-000926	2.9213	HT55	Colon/Colorectal Cancer	Primary				ACH-000909	-1.37429	JHUEM2	Endometrial/Uterine Cancer	Primary
ACH-000943	-1.96527	RKO	Colon/Colorectal Cancer	Primary				ACH-000946	2.30119	HEC265	Endometrial/Uterine Cancer	Primary
ACH-000957	4.56526	LS180	Colon/Colorectal Cancer	Primary				ACH-000954	1.78542	HEC1A	Endometrial/Uterine Cancer	Primary
ACH-000958	-0.286593	SW48	Colon/Colorectal Cancer	Primary				ACH-000961	2.67428	ISHIKAWAHERAKLIO02ER	Endometrial/Uterine Cancer	Primary
ACH-000967	0.892763	SNUC2A	Colon/Colorectal Cancer	Primary				ACH-000984	1.11827	HEC6	Endometrial/Uterine Cancer	Primary
ACH-000971	1.01923	HCT116	Colon/Colorectal Cancer	Primary				ACH-000990	2.92717	HEC108	Endometrial/Uterine Cancer	Primary
ACH-000985	0.549359	LS411N	Colon/Colorectal Cancer	Primary				ACH-000994	3.27849	HEC59	Endometrial/Uterine Cancer	Primary
ACH-000997	3.04284	HCT15	Colon/Colorectal Cancer	Primary				ACH-000996	2.67782	HEC251	Endometrial/Uterine Cancer	Primary
ACH-000019	0.989832	MCF7	Breast Cancer	Metastatic				ACH-000350	0.925413	COLO678	Colon/Colorectal Cancer	Metastatic
ACH-000028	1.96437	KPL1	Breast Cancer	Metastatic				ACH-000400	1.53439	SKCO1	Colon/Colorectal Cancer	Metastatic
ACH-000097	1.08286	ZR751	Breast Cancer	Metastatic				ACH-000403	2.29773	NCIH747	Colon/Colorectal Cancer	Metastatic
ACH-000117	0.903823	EFM192A	Breast Cancer	Metastatic				ACH-000491	-1.43189	NCIH716	Colon/Colorectal Cancer	Metastatic
ACH-000147	1.01071	T47D	Breast Cancer	Metastatic				ACH-000532	1.54238	SNU61	Colon/Colorectal Cancer	Metastatic
ACH-000212	-0.86873	CAL120	Breast Cancer	Metastatic				ACH-000651	-0.0295431	SW620	Colon/Colorectal Cancer	Metastatic
ACH-000248	-1.05168	AU565	Breast Cancer	Metastatic				ACH-000722	2.64992	SNUC1	Colon/Colorectal Cancer	Metastatic
ACH-000330	1.24219	EFM19	Breast Cancer	Metastatic				ACH-000963	1.42161	CCK81	Colon/Colorectal Cancer	Metastatic
ACH-000573	-2.72076	MDAMB436	Breast Cancer	Metastatic				ACH-001039	1.48685	COLO205	Colon/Colorectal Cancer	Metastatic
ACH-000621	-1.0936	MDAMB157	Breast Cancer	Metastatic				ACH-000007	0.665663	LS513	Colon/Colorectal Cancer	Primary
ACH-000711	2.19963	JIMT1	Breast Cancer	Metastatic				ACH-000202	-2.23925	COLO320	Colon/Colorectal Cancer	Primary
ACH-000768	-0.844296	MDAMB231	Breast Cancer	Metastatic				ACH-000236	1.04718	SW1417	Colon/Colorectal Cancer	Primary
ACH-000783	-0.303665	CAMA1	Breast Cancer	Metastatic				ACH-000421	3.8587	SW837	Colon/Colorectal Cancer	Primary
ACH-000849	2.26981	MDAMB468	Breast Cancer	Metastatic				ACH-000552	2.35796	HT29	Colon/Colorectal Cancer	Primary
ACH-000856	0.407731	CAL51	Breast Cancer	Metastatic				ACH-000680	1.71303	SW948	Colon/Colorectal Cancer	Primary
ACH-000910	-1.19537	MDAMB453	Breast Cancer	Metastatic				ACH-000820	1.36534	SW403	Colon/Colorectal Cancer	Primary
ACH-000111	1.58404	HCC1187	Breast Cancer	Primary				ACH-000842	1.34388	SW480	Colon/Colorectal Cancer	Primary
ACH-000223	2.62855	HCC1937	Breast Cancer	Primary				ACH-000895	4.20169	CL34	Colon/Colorectal Cancer	Primary
ACH-000276	0.659665	HCC38	Breast Cancer	Primary				ACH-000926	2.9213	HT55	Colon/Colorectal Cancer	Primary
ACH-000288	-1.26943	BT549	Breast Cancer	Primary				ACH-000943	-1.96527	RKO	Colon/Colorectal Cancer	Primary
ACH-000349	1.25916	HCC1500	Breast Cancer	Primary				ACH-000957	4.56526	LS180	Colon/Colorectal Cancer	Primary
ACH-000374	1.39346	HCC1143	Breast Cancer	Primary				ACH-000958	-0.286593	SW48	Colon/Colorectal Cancer	Primary
ACH-000536	3.06319	BT20	Breast Cancer	Primary				ACH-000967	0.892763	SNUC2A	Colon/Colorectal Cancer	Primary
ACH-000624	3.34196	HCC1806	Breast Cancer	Primary				ACH-000971	1.01923	HCT116	Colon/Colorectal Cancer	Primary
ACH-000643	2.97186	HDQP1	Breast Cancer	Primary				ACH-000985	0.549359	LS411N	Colon/Colorectal Cancer	Primary
ACH-000668	0.890033	HCC70	Breast Cancer	Primary				ACH-000997	3.04284	HCT15	Colon/Colorectal Cancer	Primary
ACH-000699	-2.54674	HCC1395	Breast Cancer	Primary
ACH-000755	-1.85584	HCC2218	Breast Cancer	Primary				ACH-000019	0.989832	MCF7	Breast Cancer	Metastatic
ACH-000857	1.54311	CAL851	Breast Cancer	Primary				ACH-000028	1.96437	KPL1	Breast Cancer	Metastatic
ACH-000859	2.13621	HCC1954	Breast Cancer	Primary				ACH-000097	1.08286	ZR751	Breast Cancer	Metastatic
								ACH-000117	0.903823	EFM192A	Breast Cancer	Metastatic
								ACH-000147	1.01071	T47D	Breast Cancer	Metastatic
								ACH-000212	-0.86873	CAL120	Breast Cancer	Metastatic
								ACH-000248	-1.05168	AU565	Breast Cancer	Metastatic
								ACH-000330	1.24219	EFM19	Breast Cancer	Metastatic
								ACH-000573	-2.72076	MDAMB436	Breast Cancer	Metastatic
								ACH-000621	-1.0936	MDAMB157	Breast Cancer	Metastatic
								ACH-000711	2.19963	JIMT1	Breast Cancer	Metastatic
								ACH-000768	-0.844296	MDAMB231	Breast Cancer	Metastatic
								ACH-000783	-0.303665	CAMA1	Breast Cancer	Metastatic
								ACH-000849	2.26981	MDAMB468	Breast Cancer	Metastatic
								ACH-000856	0.407731	CAL51	Breast Cancer	Metastatic
								ACH-000910	-1.19537	MDAMB453	Breast Cancer	Metastatic
								ACH-000111	1.58404	HCC1187	Breast Cancer	Primary
								ACH-000223	2.62855	HCC1937	Breast Cancer	Primary
								ACH-000276	0.659665	HCC38	Breast Cancer	Primary
								ACH-000288	-1.26943	BT549	Breast Cancer	Primary
								ACH-000349	1.25916	HCC1500	Breast Cancer	Primary
								ACH-000374	1.39346	HCC1143	Breast Cancer	Primary
								ACH-000536	3.06319	BT20	Breast Cancer	Primary
								ACH-000624	3.34196	HCC1806	Breast Cancer	Primary
								ACH-000643	2.97186	HDQP1	Breast Cancer	Primary
								ACH-000668	0.890033	HCC70	Breast Cancer	Primary
								ACH-000699	-2.54674	HCC1395	Breast Cancer	Primary
								ACH-000755	-1.85584	HCC2218	Breast Cancer	Primary
								ACH-000857	1.54311	CAL851	Breast Cancer	Primary
								ACH-000859	2.13621	HCC1954	Breast Cancer	Primary

## Sheet: Suppl Table 6
Supplementary Table 6. List of carcinoma cell lines used for the E-cad and CDH1 mRNA correlation analysis in Fig. 8A.
Data was downloaded from DepMap portal (https://depmap.org/portal/interactive/?filter=&regressionLine=false&associationTable=false&x=slice%2Fexpression%2F3962%2Fentity_id&y=slice%2Fproteomics%2F246639%2Fentity_id&color=)
DepMap ID	CDH1 log2(TPM+1) Expression 22Q2 Public	E-cad Relative Protein Expression Proteomics	Cell Line Name	Disease Name	Derived From
ACH-000117	7.58519	0.903823	EFM192A	Breast Carcinoma	Metastatic site (Pleura)
ACH-000276	6.59619	0.659665	HCC38	Breast Carcinoma	Primary
ACH-000856	4.69599	0.407731	CAL51	Breast Carcinoma	Metastatic site (Pleura)
ACH-000223	7.52591	2.62855	HCC1937	Breast Carcinoma	Primary
ACH-000019	8.24945	0.989832	MCF7	Breast Carcinoma	Metastatic site (Pleura)
ACH-000330	6.98823	1.24219	EFM19	Breast Carcinoma	Metastatic site (Pleura)
ACH-000643	6.7987	2.97186	HDQP1	Breast Carcinoma	Primary
ACH-000711	6.23726	2.19963	JIMT1	Breast Carcinoma	Metastatic site (Pleura)
ACH-000248	0.124328	-1.05168	AU565	Breast Carcinoma	Metastatic site (Pleura)
ACH-000857	7.21169	1.54311	CAL851	Breast Carcinoma	Primary
ACH-000374	7.23084	1.39346	HCC1143	Breast Carcinoma	Primary
ACH-000668	8.04581	0.890033	HCC70	Breast Carcinoma	Primary
ACH-000111	5.55704	1.58404	HCC1187	Breast Carcinoma	Primary
ACH-000621	0.871844	-1.0936	MDAMB157	Breast Carcinoma	Metastatic site (Pleura)
ACH-000755	3.80839	-1.85584	HCC2218	Breast Carcinoma	Primary
ACH-000028	7.93192	1.96437	KPL1	Breast Carcinoma	Metastatic site (Pleura)
ACH-000859	8.09112	2.13621	HCC1954	Breast Carcinoma	Primary
ACH-000768	0.613532	-0.844296	MDAMB231	Breast Carcinoma	Metastatic site (Pleura)
ACH-000349	7.5738	1.25916	HCC1500	Breast Carcinoma	Primary
ACH-000573	0.214125	-2.72076	MDAMB436	Breast Carcinoma	Metastatic site (Pleura)
ACH-000783	5.19219	-0.303665	CAMA1	Breast Carcinoma	Metastatic site (Pleura)
ACH-000910	3.98732	-1.19537	MDAMB453	Breast Carcinoma	Metastatic site (Pericardium)
ACH-000147	7.63728	1.01071	T47D	Breast Carcinoma	Metastatic site (Pleura)
ACH-000624	5.37191	3.34196	HCC1806	Breast Carcinoma	Primary
ACH-000699	0.632268	-2.54674	HCC1395	Breast Carcinoma	Primary
ACH-000536	8.22786	3.06319	BT20	Breast Carcinoma	Primary
ACH-000212	3.73227	-0.86873	CAL120	Breast Carcinoma	Metastatic site (Pleura)
ACH-000849	5.61412	2.26981	MDAMB468	Breast Carcinoma	Metastatic site (Pleura)
ACH-000097	7.52544	1.08286	ZR751	Breast Carcinoma	Metastatic site (Ascites)
ACH-000288	1.1177	-1.26943	BT549	Breast Carcinoma	Primary
ACH-000421	7.73234	3.8587	SW837	Colorectal Carcinoma	Primary
ACH-000552	6.77979	2.35796	HT29	Colorectal Carcinoma	Primary
ACH-000971	4.69377	1.01923	HCT116	Colorectal Carcinoma	Primary
ACH-000926	7.32499	2.9213	HT55	Colorectal Carcinoma	Primary
ACH-000491	0.613532	-1.43189	NCIH716	Colorectal Carcinoma	Metastatic site (Ascites)
ACH-000943	0.176323	-1.96527	RKO	Colorectal Carcinoma	Primary
ACH-000722	7.07585	2.64992	SNUC1	Colorectal Carcinoma	Metastatic site (Peritoneum)
ACH-000842	3.79077	1.34388	SW480	Colorectal Carcinoma	Primary
ACH-000997	7.64082	3.04284	HCT15	Colorectal Carcinoma	Primary
ACH-000532	6.94767	1.54238	SNU61	Colorectal Carcinoma	Metastatic site (Liver)
ACH-000467	7.57886	1.77594	HCC56	Colorectal Carcinoma
ACH-000403	7.05398	2.29773	NCIH747	Colorectal Carcinoma	Metastatic site (Lymph Node)
ACH-000400	6.99118	1.53439	SKCO1	Colorectal Carcinoma	Metastatic site (Ascites)
ACH-000895	7.34705	4.20169	CL34	Colorectal Carcinoma	Primary
ACH-000680	6.93981	1.71303	SW948	Colorectal Carcinoma	Primary
ACH-000007	7.05983	0.665663	LS513	Colorectal Carcinoma	Primary
ACH-000820	8.12345	1.36534	SW403	Colorectal Carcinoma	Primary
ACH-000957	7.01647	4.56526	LS180	Colorectal Carcinoma	Primary
ACH-000935	0.495695	-1.22169	MDST8	Colorectal Carcinoma
ACH-000202	0.400538	-2.23925	COLO320	Colorectal Carcinoma	Primary
ACH-000963	7.54921	1.42161	CCK81	Colorectal Carcinoma	Metastatic site (Lymph Node)
ACH-000651	3.60051	-0.0295431	SW620	Colorectal Carcinoma	Metastatic site (Lymph Node)
ACH-000236	6.2116	1.04718	SW1417	Colorectal Carcinoma	Primary
ACH-000958	7.04494	-0.286593	SW48	Colorectal Carcinoma	Primary
ACH-000986	3.37573	-1.21689	HT115	Colorectal Carcinoma
ACH-000985	6.52136	0.549359	LS411N	Colorectal Carcinoma	Primary
ACH-000350	8.37021	0.925413	COLO678	Colorectal Carcinoma	Metastatic site (Lymph Node)
ACH-000970	6.7185	2.59581	SNUC5	Colorectal Carcinoma
ACH-000967	6.44278	0.892763	SNUC2A	Colorectal Carcinoma	Primary
ACH-000984	6.43996	1.11827	HEC6	Endometrial/Uterine Cancer	Primary
ACH-000946	7.06813	2.30119	HEC265	Endometrial/Uterine Cancer	Primary
ACH-000954	6.53091	1.78542	HEC1A	Endometrial/Uterine Cancer	Primary
ACH-000407	0.411426	-1.11283	SNU685	Endometrial/Uterine Cancer	Primary
ACH-000988	6.5435	2.2673	MFE319	Endometrial/Uterine Cancer	Primary
ACH-000831	0.432959	-2.05338	HEC50B	Endometrial/Uterine Cancer	Metastatic site (Ascites)
ACH-000990	8.49362	2.92717	HEC108	Endometrial/Uterine Cancer	Primary
ACH-000974	5.32409	1.40238	SNGM	Endometrial/Uterine Cancer	Metastatic site (Lymph Node)
ACH-000994	6.4596	3.27849	HEC59	Endometrial/Uterine Cancer	Primary
ACH-000879	1.09085	-1.23875	MFE296	Endometrial/Uterine Cancer	Primary
ACH-000192	6.26978	3.27281	MFE280	Endometrial/Uterine Cancer	Primary
ACH-000961	6.73498	2.67428	ISHIKAWAHERAKLIO02ER	Endometrial/Uterine Cancer	Primary
ACH-000909	0.176323	-1.37429	JHUEM2	Endometrial/Uterine Cancer	Primary
ACH-000996	6.95338	2.67782	HEC251	Endometrial/Uterine Cancer	Primary
ACH-000606	6.08151	1.05512	PECAPJ34CLONEC12	Head and Neck Carcinoma	Primary
ACH-000832	6.91337	2.34966	CAL27	Head and Neck Carcinoma	Primary
ACH-000546	7.7498	2.76541	HSC4	Head and Neck Carcinoma	Metastatic site (Lymph Node)
ACH-000188	5.83567	1.00757	SCC25	Head and Neck Carcinoma	Primary
ACH-000415	6.33718	2.2177	BICR6	Head and Neck Carcinoma	Primary
ACH-000518	5.60318	1.88968	CAL33	Head and Neck Carcinoma	Primary
ACH-000207	5.76155	1.78522	DETROIT562	Head and Neck Carcinoma	Metastatic site (Pleura)
ACH-000846	6.96428	3.42785	FADU	Head and Neck Carcinoma	Primary
ACH-000778	5.61941	0.373309	HSC3	Head and Neck Carcinoma	Metastatic site (Lymph Node)
ACH-000794	6.81288	3.43405	BICR22	Head and Neck Carcinoma	Metastatic site (Lymph Node)
ACH-000684	0.189034	-0.884092	KMRC1	Kidney Carcinoma	Primary
ACH-000429	1.54102	1.94505	A704	Kidney Carcinoma	Primary
ACH-000234	1.04264	-1.37772	CAKI2	Kidney Carcinoma	Primary
ACH-000484	1.38405	-0.652667	VMRCRCW	Kidney Carcinoma	Primary
ACH-000250	0.536053	-0.564932	KMRC20	Kidney Carcinoma	Primary
ACH-000375	0.704872	-2.31078	G402	Kidney Carcinoma	Primary
ACH-000649	0.367371	-2.0494	786O	Kidney Carcinoma	Primary
ACH-000411	0.389567	-1.52124	769P	Kidney Carcinoma	Primary
ACH-000433	0.871844	-0.284866	CAKI1	Kidney Carcinoma	Metastatic site (Skin)
ACH-000159	2.62059	-1.85461	OSRC2	Kidney Carcinoma	Primary
ACH-000495	0.669027	-1.89834	TUHR4TKB	Kidney Carcinoma	Primary
ACH-000555	0.201634	-1.75731	A498	Kidney Carcinoma	Primary
ACH-000625	5.42291	1.84591	HEP3B217	Liver Carcinoma	Primary
ACH-000848	1.68706	-1.20942	JHH7	Liver Carcinoma	Primary
ACH-000671	6.79857	2.05944	HUH6	Hepatoblastoma	Primary
ACH-000361	0.176323	-1.0807	SKHEP1	Liver Carcinoma	Metastatic site (Ascites)
ACH-000420	2.51854	-1.4531	SNU449	Liver Carcinoma	Primary
ACH-000476	0.214125	-1.83082	JHH4	Liver Carcinoma	Primary
ACH-000393	0.443607	-1.33681	HLF	Liver Carcinoma	Primary
ACH-000734	5.34979	0.68452	JHH5	Liver Carcinoma	Primary
ACH-000480	4.33771	-0.175521	HUH7	Liver Carcinoma	Primary
ACH-000493	0.263034	-1.25567	SNU423	Liver Carcinoma	Primary
ACH-000739	3.11603	-0.491123	HEPG2	Liver Carcinoma	Primary
ACH-000475	3.53854	0.441059	HUH1	Liver Carcinoma	Primary
ACH-000620	7.92748	3.51113	JHH1	Liver Carcinoma	Primary
ACH-000217	0.485427	-1.14832	JHH6	Liver Carcinoma	Primary
ACH-000528	7.01424	1.74434	ABC1	Lung Carcinoma	Metastatic site (Pleura)
ACH-000769	5.17632	-0.402526	LK2	Lung Carcinoma	Primary
ACH-000800	0.214125	-1.00292	NCIH446	Lung Carcinoma	Metastatic site (Pleura)
ACH-000587	5.49121	0.164008	NCIH1975	Lung Carcinoma	Primary
ACH-000785	7.048	1.41145	NCIH2126	Lung Carcinoma	Metastatic site (Pleura)
ACH-000627	0.879706	-1.11474	LCLC103H	Lung Carcinoma	Metastatic site (Pleura)
ACH-000035	8.93452	1.53261	NCIH1650	Lung Carcinoma	Metastatic site (Pleura)
ACH-000638	7.85237	1.2476	NCIH441	Lung Carcinoma	Metastatic site (Pericardium)
ACH-000481	6.81673	0.322162	NCIH2170	Lung Carcinoma	Primary
ACH-000787	0.632268	-3.29968	LXF289	Lung Carcinoma	Primary
ACH-000749	0.400538	-1.47983	DMS273	Lung Carcinoma	Metastatic site (Pleura)
ACH-000677	1.3505	-1.14459	SW1573	Lung Carcinoma	Primary
ACH-000672	0.555816	-0.879767	IALM	Lung Carcinoma	Metastatic site (Skin)
ACH-000530	0.356144	-1.61827	DMS114	Lung Carcinoma	Primary
ACH-000012	8.15502	2.38003	HCC827	Lung Carcinoma	Primary
ACH-000945	0.378512	-1.33588	NCIH650	Lung Carcinoma	Metastatic site
ACH-000662	6.12019	2.0932	CORL23	Lung Carcinoma	Metastatic site (Pleura)
ACH-000153	0.443607	-1.97197	NCIH2052	Lung Carcinoma	Metastatic site (Pleura)
ACH-000681	2.71809	-1.44992	A549	Lung Carcinoma	Primary
ACH-000866	3.97636	-0.526703	NCIH1048	Lung Carcinoma	Metastatic site (Pleura)
ACH-000511	1.14405	-1.51089	CALU1	Lung Carcinoma	Metastatic site (Pleura)
ACH-000109	8.92413	1.50983	NCIH3255	Lung Carcinoma	Primary
ACH-000712	6.22284	2.21188	HCC1833	Lung Carcinoma	Primary
ACH-000890	0.815575	-1.2658	SW1271	Lung Carcinoma	Primary
ACH-000924	2.14405	-1.38137	NCIH2172	Lung Carcinoma	Primary
ACH-000553	8.08661	2.8562	SQ1	Lung Carcinoma	Primary
ACH-000670	0.594549	-3.59542	SBC5	Lung Carcinoma	Primary
ACH-000853	0.831877	-2.58492	NCIH661	Lung Carcinoma	Metastatic site (Lymph Node)
ACH-000506	4.93168	-1.11158	NCIH146	Lung Carcinoma	Metastatic site (Bone Marrow)
ACH-000414	4.50016	-0.310103	NCIH1944	Lung Carcinoma	Metastatic site (Soft Tissue)
ACH-000367	0.263034	-1.11501	NCIH226	Lung Carcinoma	Metastatic site (Pleura)
ACH-000589	5.71891	2.4287	NCIH1437	Lung Carcinoma	Metastatic site (Pleura)
ACH-000264	0.650765	-2.12549	CALU6	Lung Carcinoma	Metastatic site (Pleura)
ACH-000912	0.378512	-0.975191	NCIH2286	Lung Carcinoma	Primary
ACH-000508	6.71328	0.739495	CORL88	Lung Carcinoma	Metastatic site (Pleura)
ACH-000667	3.24945	-1.55163	HCC44	Lung Carcinoma	Primary
ACH-000718	7.31868	1.07444	NCIH2291	Lung Carcinoma	Metastatic site
ACH-000747	0.887525	-0.596962	NCIH1703	Lung Carcinoma	Primary
ACH-000438	0.286881	-1.67501	LU65	Lung Carcinoma	Primary
ACH-000021	3.95513	1.38754	NCIH1693	Lung Carcinoma	Metastatic site (Lymph Node)
ACH-000980	0.422233	-2.36794	NCIH1155	Lung Carcinoma	Metastatic site (Lymph Node)
ACH-000852	7.12091	1.18363	NCIH1435	Lung Carcinoma	Primary
ACH-000448	5.96625	1.48135	NCIH1666	Lung Carcinoma	Metastatic site (Pleura)
ACH-000867	7.21461	1.86325	CHAGOK1	Lung Carcinoma	Metastatic site (Hypodermis)
ACH-000343	0.659925	-1.33151	NCIH522	Lung Carcinoma	Primary
ACH-000790	0.111031	-1.89453	SHP77	Lung Carcinoma	Primary
ACH-000378	3.91265	-0.578051	NCIH647	Lung Carcinoma	Metastatic site (Pleura)
ACH-000454	5.99887	0.443558	HCC95	Lung Carcinoma	Metastatic site (Pleura)
ACH-000161	4.93121	-1.72464	CORL105	Lung Carcinoma	Metastatic site (Pleura)
ACH-000395	4.2502	-1.08153	NCIH520	Lung Carcinoma	Primary
ACH-000916	8.08725	1.22696	NCIH1573	Lung Carcinoma	Metastatic site (Soft Tissue)
ACH-000463	0.275007	-1.30601	NCIH460	Lung Carcinoma	Metastatic site (Pleura)
ACH-000563	7.86134	3.49803	EBC1	Lung Carcinoma	Metastatic site (Skin)
ACH-000447	2.63923	-1.84398	NCIH2228	Lung Carcinoma	Primary
ACH-000416	1.65535	-1.82043	NCIH838	Lung Carcinoma	Metastatic site (Lymph Node)
ACH-000752	0.594549	-1.1219	NCIH196	Lung Neuroendocrine Tumor	Metastatic site (Pleura)
ACH-000442	0.678072	-1.69941	RERFLCSQ1	Lung Carcinoma	Primary
ACH-000860	7.23869	1.91248	NCIH358	Lung Carcinoma	Primary
ACH-000335	0.201634	-1.529	MSTO211H	Lung Carcinoma	Metastatic site (Pleura)
ACH-000929	6.54164	1.18727	NCIH2110	Lung Carcinoma	Metastatic site (Pleura)
ACH-000311	4.65821	-0.425144	NCIH2122	Lung Carcinoma	Metastatic site (Pleura)
ACH-000390	6.633	1.40424	LUDLU1	Lung Carcinoma	Primary
ACH-000496	1.81967	-0.910027	NCIH1792	Lung Carcinoma	Metastatic site (Pleura)
ACH-000062	1.82782	-0.467739	RERFLCMS	Lung Carcinoma	Primary
ACH-000878	4.82069	1.81811	HCC15	Lung Carcinoma	Primary
ACH-000521	0.536053	-1.89583	NCIH2030	Lung Carcinoma	Metastatic site (Lymph Node)
ACH-000869	7.58338	1.57049	NCIH1568	Lung Carcinoma	Metastatic site (Lymph Node)
ACH-000886	8.17852	3.72987	NCIH2009	Lung Carcinoma	Metastatic site (Lymph Node)
ACH-000888	3.61706	-2.90482	NCIH1793	Lung Carcinoma	Primary
ACH-000030	5.84649	2.62603	PC14	Lung Carcinoma	Metastatic site (Lymph Node)
ACH-000510	0.485427	-1.61151	NCIH1299	Lung Carcinoma	Metastatic site (Lymph Node)
ACH-000925	6.34127	-0.440952	DV90	Lung Carcinoma	Metastatic site (Pleura)
ACH-000695	4.77663	-0.524595	CORL47	Lung Carcinoma	Metastatic site (Bone Marrow)
ACH-000015	0.321928	-2.96416	NCIH1581	Lung Carcinoma	Primary
ACH-001075	7.30031	3.31009	NCIH292	Lung Carcinoma	Metastatic site (Lymph Node)
ACH-000900	4.0917	-0.743227	NCIH23	Lung Carcinoma	Primary
ACH-000666	0.831877	-1.80442	NCIH1355	Lung Carcinoma	Metastatic site (Pleura)
ACH-000574	1.66448	-1.20369	FUOV1	Ovarian Carcinoma	Primary
ACH-000430	0.15056	-1.7106	TYKNU	Ovarian Carcinoma	Primary
ACH-000713	5.82171	2.32586	CAOV3	Ovarian Carcinoma	Primary
ACH-000132	4.76394	0.476625	JHOS2	Ovarian Carcinoma	Primary
ACH-000409	5.19653	-0.365646	OVSAHO	Ovarian Carcinoma	Metastatic site (Abdomen)
ACH-000001	6.19987	1.46551	NIHOVCAR3	Ovarian Carcinoma	Metastatic site (Ascites)
ACH-000524	3.28096	-2.30291	KURAMOCHI	Ovarian Carcinoma	Metastatic site (Ascites)
ACH-000278	0.963474	-0.868924	COV362	Ovarian Carcinoma	Metastatic site (Pleura)
ACH-000696	0.443607	-1.85703	OVCAR8	Ovarian Carcinoma	Primary
ACH-000635	6.28059	0.703908	SNU119	Ovarian Carcinoma	Metastatic site (Ascites)
ACH-000966	2.43029	-0.744951	IGROV1	Ovarian Carcinoma	Primary
ACH-000657	0.238787	-1.73448	A2780	Ovarian Carcinoma	Primary
ACH-000617	5.55704	0.639806	OVCAR4	Ovarian Carcinoma	Metastatic site (Ascites)
ACH-000091	0.632268	-0.474191	OV56	Ovarian Carcinoma	Metastatic site (Ascites)
ACH-000291	5.48768	3.74379	OV90	Ovarian Carcinoma	Metastatic site (Ascites)
ACH-000701	7.76553	3.12672	RMUGS	Ovarian Carcinoma	Primary
ACH-000542	0.536053	-1.25914	HEYA8	Ovarian Carcinoma	Metastatic site
ACH-000138	6.75409	1.04972	CFPAC1	Pancreatic Carcinoma	Metastatic site (Liver)
ACH-000685	5.37016	1.11485	L33	Pancreatic Carcinoma	Metastatic site (Lymph Node)
ACH-000222	5.19456	0.813965	ASPC1	Pancreatic Carcinoma	Metastatic site (Ascites)
ACH-000213	7.81012	3.65509	HUPT4	Pancreatic Carcinoma	Metastatic site (Ascites)
ACH-000164	4.12102	-0.828731	PANC1	Pancreatic Carcinoma	Primary
ACH-000235	6.80761	2.9706	PANC0403	Pancreatic Carcinoma	Primary
ACH-000155	2.52857	-0.551956	SW1990	Pancreatic Carcinoma	Primary
ACH-000118	6.95675	2.60607	HUPT3	Pancreatic Carcinoma	Metastatic site (Ascites)
ACH-000265	0.757023	-0.00978186	KP4	Pancreatic Carcinoma	Metastatic site (Ascites)
ACH-000652	3.85997	-0.340627	SUIT2	Pancreatic Carcinoma	Metastatic site (Liver)
ACH-000243	5.56377	1.76056	DANG	Pancreatic Carcinoma	Primary
ACH-000535	7.39635	3.13719	BXPC3	Pancreatic Carcinoma	Primary
ACH-000601	0.333424	-2.32877	MIAPACA2	Pancreatic Carcinoma	Primary
ACH-000042	7.06738	3.19104	PANC0203	Pancreatic Carcinoma	Primary
ACH-000023	0.641546	-1.09005	PATU8988T	Pancreatic Carcinoma	Metastatic site (Liver)
ACH-000281	6.91755	2.99537	KP2	Pancreatic Carcinoma	Primary
ACH-000347	7.6037	-0.237484	QGP1	Pancreatic Neuroendocrine Tumor	Primary
ACH-000502	4.64328	-1.06906	TCCPAN2	Pancreatic Carcinoma	Metastatic site (Ascites)
ACH-000114	7.28068	1.37591	SU8686	Pancreatic Carcinoma	Metastatic site (Liver)
